# Supplementary material for: Extension of human lncRNA transcripts by RACE coupled with long-read high-throughput sequencing (RACE-Seq)
Source: Nat Commun. 2016 Aug 17;7:12339. doi: 10.1038/ncomms12339 (PMC4992054; doi:10.1038/ncomms12339)
Supplement: Supplementary Data 1 — Targeted GENCODE transcripts and RACE primer information [file ncomms12339-s2.txt]

#primer RACE direction	RACE primer ID	RACE primer sequence	Mean RPKM in Illumina HBM	locus ID (list of target transcripts)
3pRacePrimer	ENST00000323380.3.3p.222	GAAGCAGCCAATAAGAATTCCCAGCC	3.78558	ENST00000323380.3;
3pRacePrimer	ENST00000323380.3.3p.632	GGAGCTACGGTACACAAGCACAGGTTC	3.78558	ENST00000323380.3;
3pRacePrimer	ENST00000342892.4.3p.1130	GCTGGGAAATAGGGTCAAAATGGAGC	4.4946	ENST00000342892.4;
3pRacePrimer	ENST00000342892.4.3p.1900	CAGCAGGCTGCAAACACATTAGCA	4.4946	ENST00000342892.4;
3pRacePrimer	ENST00000354642.2.3p.210	CTGGCAGAGGTGGTTGGGGCTATGT	262.002	ENST00000354642.2;
3pRacePrimer	ENST00000354642.2.3p.446	TGCCTGGAGTGAAGATTCTGCCC	262.002	ENST00000354642.2;
3pRacePrimer	ENST00000355837.2.3p.2019	cctggcatgactgcttctaacagtgag	14.795	ENST00000355837.2;
3pRacePrimer	ENST00000355837.2.3p.512	gttcactggcattttccactgttggc	14.795	ENST00000355837.2;
3pRacePrimer	ENST00000356672.3.3p.1445	CCCTCCCTCTTTCAATGGGTACAGACC	35.3529	ENST00000356672.3;ENST00000444467.1;
3pRacePrimer	ENST00000356672.3.3p.14	GGGTGGCCATCTGCTCTCCTACAAC	35.3529	ENST00000356672.3;ENST00000444467.1;
3pRacePrimer	ENST00000360528.2.3p.106	ctccctgccaccaaccacttatgc	13.55	ENST00000360528.2;
3pRacePrimer	ENST00000360528.2.3p.76	tctaatcacctcccaaatgctgcacc	13.55	ENST00000360528.2;
3pRacePrimer	ENST00000366287.3.3p.399	agccctcagcgtacatgccagct	3.63786	ENST00000366287.3;
3pRacePrimer	ENST00000366287.3.3p.474	atcccaccgaggccaccatagac	3.63786	ENST00000366287.3;
3pRacePrimer	ENST00000366321.2.3p.401	tgcagtggcaccatctcagctca	3.22306	ENST00000366321.2;
3pRacePrimer	ENST00000366321.2.3p.408	cgctcttgtggcccagtctggagt	3.22306	ENST00000366321.2;
3pRacePrimer	ENST00000369381.2.3p.1745	cccagtgggtttctaaaccaaACACCC	6.8049	ENST00000369381.2;
3pRacePrimer	ENST00000369381.2.3p.657	CGTTTCCTGTTGCTCTTGGAAACACC	6.8049	ENST00000369381.2;
3pRacePrimer	ENST00000371487.3.3p.194	GAACAAAACCAACGCAGAGCAGTGAC	8.44936	ENST00000371487.3;
3pRacePrimer	ENST00000371487.3.3p.256	CTTCCTGTCAGAGCAGAAGGAGACCC	8.44936	ENST00000371487.3;
3pRacePrimer	ENST00000380931.2.3p.1230	gagggctgtggccaccaagagac	36.0954	ENST00000380931.2;ENST00000544859.1;ENST00000440379.1;
3pRacePrimer	ENST00000380931.2.3p.1292	gcagaagaaagcagatctcaaggagcc	36.0954	ENST00000380931.2;ENST00000544859.1;ENST00000440379.1;
3pRacePrimer	ENST00000382445.4.3p.1704	gaccctccacccgacctgcatct	11.3822	ENST00000316083.2;ENST00000382445.4;
3pRacePrimer	ENST00000382445.4.3p.836	GGTGCTGGTGACggctgaactgt	11.3822	ENST00000316083.2;ENST00000382445.4;
3pRacePrimer	ENST00000388909.4.3p.165	GCGTGGCAATTAGCAAAGAAGTGGAC	9.35274	ENST00000388909.4;
3pRacePrimer	ENST00000388909.4.3p.470	GTACTATCCAGGGCAGAGAAAGGCCTG	9.35274	ENST00000388909.4;
3pRacePrimer	ENST00000392688.2.3p.1368	GATTTGCTCCACATTACTCGGTAGGGC	9.96805	ENST00000392688.2;ENST00000445097.1;
3pRacePrimer	ENST00000392688.2.3p.438	GCCTGGGATTTGAGCATCAGGAAAAC	9.96805	ENST00000392688.2;ENST00000445097.1;
3pRacePrimer	ENST00000394512.2.3p.326	tcccaagtagctgggattacaggca	11.8481	ENST00000394512.2;
3pRacePrimer	ENST00000394512.2.3p.606	gccaccacatccggctaatttttg	11.8481	ENST00000394512.2;
3pRacePrimer	ENST00000394742.3.3p.177	CATTCTAGACCTCGCTGATCACCTTCC	125.836	ENST00000394742.3;
3pRacePrimer	ENST00000399447.2.3p.10	TGTTCGGgtggttttctgaaagcg	4.76614	ENST00000438432.1;ENST00000399447.2;
3pRacePrimer	ENST00000399447.2.3p.19	GTTCTGGGCTTCTGGCTGCATTCTA	4.76614	ENST00000438432.1;ENST00000399447.2;
3pRacePrimer	ENST00000399870.3.3p.117	GCATAGTGTGGCATCAGCATGGCTA	5.28695	ENST00000399870.3;
3pRacePrimer	ENST00000399870.3.3p.893	ACAAGAGCTGGTGCTTCTTACAGGCA	5.28695	ENST00000399870.3;
3pRacePrimer	ENST00000400353.2.3p.1461	cccagtttaccattctaggggttcctg	6.72287	ENST00000427447.1;ENST00000400353.2;
3pRacePrimer	ENST00000400353.2.3p.913	TGTACCAAGTGAGCAAGAGCTCAAGGC	6.72287	ENST00000427447.1;ENST00000400353.2;
3pRacePrimer	ENST00000409054.1.3p.196	TATGCTGCCACTAATTTGCCACCACC	19.35	ENST00000409054.1;
3pRacePrimer	ENST00000409054.1.3p.918	GACAGCTCCTGCCTAGAGGAGAAACAA	19.35	ENST00000409054.1;
3pRacePrimer	ENST00000411427.1.3p.317	tgtgaatGTGCAGAACAGGATGGC	16.8675	ENST00000411427.1;
3pRacePrimer	ENST00000411427.1.3p.48	CCGGCACTTGACAATCATGTAACCC	16.8675	ENST00000411427.1;
3pRacePrimer	ENST00000411512.1.3p.120	CTATTTCCAAGGATCTGCTGCGTCTG	18.1575	ENST00000411512.1;
3pRacePrimer	ENST00000411512.1.3p.88	GTATGGAGGAGTGAAACTGCCCTCTGG	18.1575	ENST00000411512.1;
3pRacePrimer	ENST00000411835.1.3p.300	TCCGGACCACTGTCTTGTATGTTTCC	8.49558	ENST00000411835.1;ENST00000429200.1;
3pRacePrimer	ENST00000411835.1.3p.58	agagccatgcatgcctgaagacttc	8.49558	ENST00000411835.1;ENST00000429200.1;
3pRacePrimer	ENST00000411978.1.3p.121	TTTACTGAAACCTGATCCTGTCCCCG	8.63966	ENST00000432038.1;ENST00000411978.1;
3pRacePrimer	ENST00000411978.1.3p.89	CAAAAGGCCCACTAGGTGGAGTGAA	8.63966	ENST00000432038.1;ENST00000411978.1;
3pRacePrimer	ENST00000412112.3.3p.297	ggacaccatcaagcagatcaaggaga	3.74168	ENST00000412112.3;
3pRacePrimer	ENST00000412112.3.3p.98	cagccaatttctcatcagaagcctgg	3.74168	ENST00000412112.3;
3pRacePrimer	ENST00000412266.1.3p.1925	GTATCCAGAAAACCAGGCACACTGTGG	4.64372	ENST00000412266.1;
3pRacePrimer	ENST00000412266.1.3p.2629	GGCAGAGCACCCTGCCTGAGAGA	4.64372	ENST00000412266.1;
3pRacePrimer	ENST00000412376.1.3p.239	AGGACTAGGGCCCTCATCAACTATTGG	8.64291	ENST00000412376.1;
3pRacePrimer	ENST00000412376.1.3p.31	ATTCAATGGATGGCCTTGCTGACG	8.64291	ENST00000412376.1;
3pRacePrimer	ENST00000412489.1.3p.64	catgcctataatcccagcactttggg	2.9285	ENST00000412489.1;
3pRacePrimer	ENST00000412489.1.3p.93	AAATGAACTggctggatgcagtgg	2.9285	ENST00000412489.1;
3pRacePrimer	ENST00000412549.1.3p.578	GACAAGGCTCTGAAACCCCCGTAA	5.05253	ENST00000412549.1;
3pRacePrimer	ENST00000412549.1.3p.811	CTGAGCAGCCACATCACAGTCCA	5.05253	ENST00000412549.1;
3pRacePrimer	ENST00000412595.3.3p.149	TCAATATCTCTTGCCAGGGATTGGCC	11.0496	ENST00000412595.3;
3pRacePrimer	ENST00000412595.3.3p.31	GCTGACCATGGAACAGTGCTTGGAT	11.0496	ENST00000412595.3;
3pRacePrimer	ENST00000412640.2.3p.227	TGGTCAGCTAAACCACACCCGATGG	30.3986	ENST00000540802.1;ENST00000412640.2;ENST00000424417.2;
3pRacePrimer	ENST00000412640.2.3p.477	GCCAAGGGGCAGAGGAAAAGATG	30.3986	ENST00000540802.1;ENST00000412640.2;ENST00000424417.2;
3pRacePrimer	ENST00000412701.1.3p.156	AGCCGGTCACCCCAGAGTCACCT	7.9789	ENST00000412701.1;
3pRacePrimer	ENST00000412701.1.3p.4	GCCATGCACAGCTCAGGAATACAGG	7.9789	ENST00000412701.1;
3pRacePrimer	ENST00000413063.1.3p.1	GTAAGCCCACCTGAGCCACAGAACC	5.88233	ENST00000413063.1;
3pRacePrimer	ENST00000413063.1.3p.90	TCCCCATTTACCAACCCAAGCAAG	5.88233	ENST00000413063.1;
3pRacePrimer	ENST00000413179.1.3p.71	CTGCAGATGGCTCCAACATAGATCCC	3.40515	ENST00000413179.1;
3pRacePrimer	ENST00000413179.1.3p.82	TCTCCATGGGAAAAGGCTACAAACCC	3.40515	ENST00000413179.1;
3pRacePrimer	ENST00000413238.1.3p.2028	GTCCCACGGAACACCTGTGTGGAG	14.313	ENST00000447563.1;ENST00000438049.1;ENST00000413238.1;
3pRacePrimer	ENST00000413238.1.3p.3035	GAGGTCCCCTCCTTCATGACCTTG	14.313	ENST00000447563.1;ENST00000438049.1;ENST00000413238.1;
3pRacePrimer	ENST00000413352.1.3p.212	TACCACCTCCCAGAAATGTGTAAGGGC	3.12875	ENST00000413352.1;
3pRacePrimer	ENST00000413352.1.3p.242	GCTCAGCTCCAACCAAGGAAAAGAAG	3.12875	ENST00000413352.1;
3pRacePrimer	ENST00000413451.1.3p.75	AAAGTGCTGTGGAAAGAAAGGAGGGG	35.5576	ENST00000413451.1;
3pRacePrimer	ENST00000413602.1.3p.1121	AATGGGCAGAGGTGAGCTGTGGG	5.80752	ENST00000413602.1;
3pRacePrimer	ENST00000413602.1.3p.1396	GGGCCAGGCAACTCCAGAAAGGA	5.80752	ENST00000413602.1;
3pRacePrimer	ENST00000413666.1.3p.1331	ggcgcaatctcagctcactgcaa	4.18396	ENST00000413666.1;
3pRacePrimer	ENST00000413666.1.3p.1431	gttgtccaggctggagggcagtg	4.18396	ENST00000413666.1;
3pRacePrimer	ENST00000413794.2.3p.147	TTGTTGCCCTTCATCACTCAGCAGTG	67.6527	ENST00000413794.2;ENST00000536744.1;ENST00000538317.1;
3pRacePrimer	ENST00000413794.2.3p.495	gctggcgccttgatcatggactc	67.6527	ENST00000413794.2;ENST00000536744.1;ENST00000538317.1;
3pRacePrimer	ENST00000413825.1.3p.82	GCATAGGCATGGATACTAAGGACCCCC	3.20242	ENST00000442558.1;ENST00000412513.1;ENST00000451675.1;ENST00000413825.1;
3pRacePrimer	ENST00000413825.1.3p.93	TATGCCACAGAGAGGATCCAGAGAGCC	3.20242	ENST00000442558.1;ENST00000412513.1;ENST00000451675.1;ENST00000413825.1;
3pRacePrimer	ENST00000413923.1.3p.55	AGAGCTGAGAATTGTTGCCTTCAGGG	5.16281	ENST00000413923.1;ENST00000424391.1;ENST00000457834.1;ENST00000438635.1;
3pRacePrimer	ENST00000413923.1.3p.8	TGGCCTCCTGAGAATCCGACAAGAC	5.16281	ENST00000413923.1;ENST00000424391.1;ENST00000457834.1;ENST00000438635.1;
3pRacePrimer	ENST00000414261.1.3p.130	TGGCATCAGCAGAAGAGCAAATCTGC	8.21251	ENST00000414261.1;
3pRacePrimer	ENST00000414261.1.3p.13	AACTGACTCCCCCTCCGGTTACCCT	8.21251	ENST00000414261.1;
3pRacePrimer	ENST00000414264.1.3p.12	GCCTCCTGATCCACCAAGACCATATG	5.45384	ENST00000430431.1;ENST00000414264.1;
3pRacePrimer	ENST00000414264.1.3p.5	TGAACCCCTGGACAGAATCAAGGTTG	5.45384	ENST00000430431.1;ENST00000414264.1;
3pRacePrimer	ENST00000414365.1.3p.217	TCTCATCATGGCCACTTAGCTTGCTC	13.0773	ENST00000414365.1;
3pRacePrimer	ENST00000414365.1.3p.384	ATCCTGTAGCTGGGCACAGTAGGAAGA	13.0773	ENST00000414365.1;
3pRacePrimer	ENST00000414383.1.3p.154	AGCATGCGAAGTTCATACTGTGGTGG	27.1202	ENST00000414383.1;
3pRacePrimer	ENST00000414392.1.3p.52	CCTAAGGGATTGGGGAGTTGTTGTGG	9.00939	ENST00000414392.1;
3pRacePrimer	ENST00000414392.1.3p.70	GCAAGGTGAGATGTTGCACAATCAGC	9.00939	ENST00000414392.1;
3pRacePrimer	ENST00000414426.1.3p.177	GTAAAATACCCTTTTGCTCTGGGCCCC	8.29986	ENST00000414426.1;
3pRacePrimer	ENST00000414515.1.3p.256	gctaaggcccagagaggaggagaaa	7.81484	ENST00000414515.1;
3pRacePrimer	ENST00000414515.1.3p.467	aaagtacctggacctctatgcccatgc	7.81484	ENST00000414515.1;
3pRacePrimer	ENST00000414722.1.3p.64	ACACAGAGGCCCACCATCACCTG	5.81807	ENST00000414722.1;ENST00000435944.1;ENST00000454857.1;
3pRacePrimer	ENST00000414722.1.3p.73	CCGACCCCGatggagattcagaa	5.81807	ENST00000414722.1;ENST00000435944.1;ENST00000454857.1;
3pRacePrimer	ENST00000415004.1.3p.167	attcaggCATGCTCATGAGAACACGC	3.11538	ENST00000415004.1;
3pRacePrimer	ENST00000415004.1.3p.260	CGTCACCTCTGCTGTCTGTTAGCAGA	3.11538	ENST00000415004.1;
3pRacePrimer	ENST00000415011.1.3p.90	CCAACGACCAAAGCAAAGGACAGC	28.5725	ENST00000415011.1;
3pRacePrimer	ENST00000415011.1.3p.96	TTGGATTTCCTTTGGCAGGGTTCC	28.5725	ENST00000415011.1;
3pRacePrimer	ENST00000415141.1.3p.356	ATGAGGCTGGCAGGTAACGATCTTCT	11.0275	ENST00000415141.1;
3pRacePrimer	ENST00000415141.1.3p.4	CCTGAGGACAGAGCTTTTGCTCCGT	11.0275	ENST00000415141.1;
3pRacePrimer	ENST00000415194.1.3p.13	CCGATGCACTTTTCCTCTCTCCAGC	84.0109	ENST00000415194.1;
3pRacePrimer	ENST00000415194.1.3p.4	GGAAGGGAGGAAGCGTAGAAGGTGC	84.0109	ENST00000415194.1;
3pRacePrimer	ENST00000415305.1.3p.202	gcatgccttttctcctgttgctctg	7.82493	ENST00000415305.1;
3pRacePrimer	ENST00000415305.1.3p.643	tcagcaaaccttcagagggtgaaagg	7.82493	ENST00000415305.1;
3pRacePrimer	ENST00000415437.1.3p.316	tggctgtgtgctattgtgcagaacac	5.68542	ENST00000415437.1;
3pRacePrimer	ENST00000415437.1.3p.840	gcactggctcatcagataaccaacctc	5.68542	ENST00000415437.1;
3pRacePrimer	ENST00000415503.1.3p.347	CTGACCCACAGGCATCCACATGTG	16.4641	ENST00000415503.1;
3pRacePrimer	ENST00000415503.1.3p.633	GGTGCTGAAGAAGCCGTGAGGAA	16.4641	ENST00000415503.1;
3pRacePrimer	ENST00000415506.1.3p.249	AAAGCATGCCTGCAGCAGTCTTCA	57.4598	ENST00000415506.1;ENST00000447488.1;
3pRacePrimer	ENST00000415506.1.3p.702	TTCAGTCCTTCTGGAGTCAGATCACCC	57.4598	ENST00000415506.1;ENST00000447488.1;
3pRacePrimer	ENST00000415549.1.3p.24	TGTATCACCCAATGCCAAGCCCTC	2.92201	ENST00000415549.1;
3pRacePrimer	ENST00000415549.1.3p.67	CAGCGTCACTGTCAAGTCACATTGG	2.92201	ENST00000415549.1;
3pRacePrimer	ENST00000415586.1.3p.272	ACTGGATTCATCCTCAAGGAAGAGCG	21.0743	ENST00000415586.1;
3pRacePrimer	ENST00000415586.1.3p.403	CGACCACAGAACCTCAGGCTGATAGTT	21.0743	ENST00000415586.1;
3pRacePrimer	ENST00000415611.1.3p.127	AACGGGGTGATGCTGCATAAACTACG	8.79939	ENST00000415611.1;
3pRacePrimer	ENST00000415611.1.3p.307	GGAGGCTGAGTAATTGGTCTTGGGTTG	8.79939	ENST00000415611.1;
3pRacePrimer	ENST00000415675.1.3p.1629	CGACCCTCACAGTGTAGCAACAGCTT	14.6166	ENST00000415675.1;
3pRacePrimer	ENST00000415675.1.3p.347	TGGATCTTCTTACACTGGATTGCCGC	14.6166	ENST00000415675.1;
3pRacePrimer	ENST00000415731.1.3p.168	GTGCTTGTCACTTATGAACCCCAACG	32.0175	ENST00000415731.1;
3pRacePrimer	ENST00000415731.1.3p.177	GTTCCGCAAGCCATTTATGAACGTGC	32.0175	ENST00000415731.1;
3pRacePrimer	ENST00000415964.1.3p.176	CCCTATGGCTGAAGTTGAATGACAGCC	10.691	ENST00000415964.1;
3pRacePrimer	ENST00000415964.1.3p.55	CTCTCTCAGGCCATGACAGGATGACA	10.691	ENST00000415964.1;
3pRacePrimer	ENST00000416069.1.3p.202	gattcttcccaattctaccgccacca	33.6463	ENST00000416069.1;
3pRacePrimer	ENST00000416072.1.3p.202	AAGAAGAAAGCTGCCCAGCATCAGAG	35.0531	ENST00000416072.1;
3pRacePrimer	ENST00000416072.1.3p.77	TAATGCTGGCCTGCCAAAACTACAGC	35.0531	ENST00000416072.1;
3pRacePrimer	ENST00000416453.1.3p.329	TATTCGGTAGAGGGTGCCATCTTCAGG	13.4428	ENST00000416453.1;
3pRacePrimer	ENST00000416453.1.3p.367	GGGCGGATGTGCAATCTTCACCT	13.4428	ENST00000416453.1;
3pRacePrimer	ENST00000416521.1.3p.208	gcaccgcgtttcactgctttgct	6.17438	ENST00000416521.1;
3pRacePrimer	ENST00000416521.1.3p.38	gtgcagtggcaacccactcaacag	6.17438	ENST00000416521.1;
3pRacePrimer	ENST00000416578.1.3p.138	GGCATCCCTAAACACTTAGTGCTTGCC	7.54249	ENST00000416578.1;
3pRacePrimer	ENST00000416578.1.3p.61	CAGATTGCCTTAAACCAGTTGTGCCC	7.54249	ENST00000416578.1;
3pRacePrimer	ENST00000417099.1.3p.133	CTCCCACACACTCACAGTGCCTTTG	21.7337	ENST00000417099.1;
3pRacePrimer	ENST00000417099.1.3p.940	GTAGCCCCAGGGAAAGCAATCCC	21.7337	ENST00000417099.1;
3pRacePrimer	ENST00000417123.1.3p.657	aatctcaaggtgatgcgggaacaagc	3.66319	ENST00000417123.1;
3pRacePrimer	ENST00000417123.1.3p.792	taggcttccagagacagcatctcacca	3.66319	ENST00000417123.1;
3pRacePrimer	ENST00000417390.1.3p.113	TGTTCAAGCCATTGTCAGCCGAAG	9.31576	ENST00000417390.1;
3pRacePrimer	ENST00000417390.1.3p.249	GGGTTCCAAAAGCCTTGTCCTTCA	9.31576	ENST00000417390.1;
3pRacePrimer	ENST00000417474.1.3p.43	ATTCCTAGGACGATCCTGGAGAGCAA	6.26331	ENST00000417474.1;
3pRacePrimer	ENST00000417474.1.3p.51	GCTCTATTCCAGAAGCAGTCTGGAGCA	6.26331	ENST00000417474.1;
3pRacePrimer	ENST00000417612.1.3p.276	AAACCCTCCTCATTCTGTCATGCCTC	6.00281	ENST00000417612.1;
3pRacePrimer	ENST00000417612.1.3p.99	AGCTCCCAGGACTGTGCCCTGAAGT	6.00281	ENST00000417612.1;
3pRacePrimer	ENST00000417643.1.3p.265	GAGTTATCCGGAATGGAATGCTGAGG	11.7312	ENST00000417643.1;
3pRacePrimer	ENST00000417643.1.3p.92	GGCCATTTCTCTGTGCTGTGTTCAGA	11.7312	ENST00000417643.1;
3pRacePrimer	ENST00000417798.1.3p.65	aacagctagaggcaacaacacggatg	3.05316	ENST00000415391.1;ENST00000417798.1;
3pRacePrimer	ENST00000417798.1.3p.72	caagcctgatgtggaacaagagaagc	3.05316	ENST00000415391.1;ENST00000417798.1;
3pRacePrimer	ENST00000417881.1.3p.1099	ggcaaagacatcaccagccagaaa	5.11433	ENST00000417881.1;
3pRacePrimer	ENST00000417970.1.3p.260	GCCTCACACACAGAACAGCGGCT	170.196	ENST00000417970.1;
3pRacePrimer	ENST00000417970.1.3p.323	GTTCTCACACATACTGGGCCAAGTTGG	170.196	ENST00000417970.1;
3pRacePrimer	ENST00000418029.1.3p.175	GACAAGCTCACCAAGAAAGAAGGCAGG	8.44851	ENST00000418029.1;
3pRacePrimer	ENST00000418029.1.3p.401	CTTGGGGACGCAGCATCAACGAC	8.44851	ENST00000418029.1;
3pRacePrimer	ENST00000418254.2.3p.352	GGCCCAGAGTGCTGAAGTGCTGA	35.8544	ENST00000222396.5;ENST00000418254.2;ENST00000544329.1;
3pRacePrimer	ENST00000418254.2.3p.442	CCAACTTGTGGGGCAGAGGTCAG	35.8544	ENST00000222396.5;ENST00000418254.2;ENST00000544329.1;
3pRacePrimer	ENST00000418352.2.3p.274	GATCCCGGAGGGTCGTTTGCTGT	40.5057	ENST00000440387.2;ENST00000418352.2;ENST00000448061.2;
3pRacePrimer	ENST00000418352.2.3p.70	TAGGACGGTCAGCTTGGTCCCTCC	40.5057	ENST00000440387.2;ENST00000418352.2;ENST00000448061.2;
3pRacePrimer	ENST00000418534.1.3p.147	gccctgtgctgtacaatggAACTGTC	7.12409	ENST00000418534.1;
3pRacePrimer	ENST00000418534.1.3p.263	TAAGACCACTCACCCTACAGCCAATGG	7.12409	ENST00000418534.1;
3pRacePrimer	ENST00000418963.1.3p.811	Tgaggacctatgttgagccctcactcc	4.57906	ENST00000418963.1;
3pRacePrimer	ENST00000418963.1.3p.994	GCTTTGGGAGGGGCAAGAACTTTT	4.57906	ENST00000418963.1;
3pRacePrimer	ENST00000418968.1.3p.454	GCCCCCAACTTTGGCTTTCACTTT	5.02516	ENST00000418968.1;
3pRacePrimer	ENST00000418968.1.3p.837	gaagctgagcatctgtgataagccagg	5.02516	ENST00000418968.1;
3pRacePrimer	ENST00000418970.1.3p.1142	gaaggtggtactttgtttcaccaggcc	12.6738	ENST00000418970.1;ENST00000424351.1;ENST00000439208.1;
3pRacePrimer	ENST00000418970.1.3p.307	gacggcagatcgtgggacttcttg	12.6738	ENST00000418970.1;ENST00000424351.1;ENST00000439208.1;
3pRacePrimer	ENST00000419101.1.3p.41	gccaagctgcaactggaactcagaa	68.7065	ENST00000419101.1;ENST00000432733.1;
3pRacePrimer	ENST00000419101.1.3p.957	cagaagggtctgctgaacactctggt	68.7065	ENST00000419101.1;ENST00000432733.1;
3pRacePrimer	ENST00000419105.1.3p.56	TTACCAGTGTCCCACAGCACAGAGAGA	24.5915	ENST00000419105.1;
3pRacePrimer	ENST00000419105.1.3p.5	CCTTGGGAGGCAGGGTGTGAAATAT	24.5915	ENST00000419105.1;
3pRacePrimer	ENST00000419251.1.3p.25	TGCCAAAGCTTCATGTAGAGCCCTTC	2.89648	ENST00000437897.2;ENST00000419251.1;
3pRacePrimer	ENST00000419251.1.3p.44	CGAACACCCACTTTATGCATAGCTCCC	2.89648	ENST00000437897.2;ENST00000419251.1;
3pRacePrimer	ENST00000419371.1.3p.37	TGTCCAGGAAATCAGACAGCTCTCACC	4.99423	ENST00000419371.1;
3pRacePrimer	ENST00000419371.1.3p.74	CCCTCTCACATACGTGAAGTGTCCTCA	4.99423	ENST00000419371.1;
3pRacePrimer	ENST00000419542.1.3p.1179	CCATTTCCCCTCCTCTGGGCTCC	3.34289	ENST00000435880.2;ENST00000419542.1;
3pRacePrimer	ENST00000419542.1.3p.1181	GAATGCCACAATGGCCCCACCTT	3.34289	ENST00000435880.2;ENST00000419542.1;
3pRacePrimer	ENST00000419820.1.3p.1758	TTCTGCTCCTGGCGGTTTCTCCA	15.2734	ENST00000419820.1;
3pRacePrimer	ENST00000419851.1.3p.401	GAGTCCTGTGTTTGGAGCACCAGAAA	12.6781	ENST00000430832.1;ENST00000440878.1;ENST00000419851.1;ENST00000430721.1;
3pRacePrimer	ENST00000419851.1.3p.508	TAGAAGGAGAACTCACCCAGTCTGCCA	12.6781	ENST00000430832.1;ENST00000440878.1;ENST00000419851.1;ENST00000430721.1;
3pRacePrimer	ENST00000419865.1.3p.202	TAGAATCCTTGGCATGAAAGCCTGCC	4.19968	ENST00000419865.1;
3pRacePrimer	ENST00000419865.1.3p.385	GAAGGAGGGATGAAGGGTAGAGGGAA	4.19968	ENST00000419865.1;
3pRacePrimer	ENST00000419956.1.3p.1009	GCACAGTTCACTTTCCTGACCCAAAG	13.629	ENST00000419956.1;
3pRacePrimer	ENST00000419956.1.3p.631	GTTGGCATTCAGACTCAAGTCCCATG	13.629	ENST00000419956.1;
3pRacePrimer	ENST00000419957.1.3p.379	TTCACATCCCAAGGAAGGATTCCC	7.65339	ENST00000419957.1;
3pRacePrimer	ENST00000419957.1.3p.445	AAACTCCAGGAGGACAGAAGAGTTGCC	7.65339	ENST00000419957.1;
3pRacePrimer	ENST00000420020.1.3p.159	TCAGCCTCACTGTATGACACACCTGTG	9.68386	ENST00000420020.1;
3pRacePrimer	ENST00000420020.1.3p.170	GAGAGGAGCCTCACAAGCAAGTCTTGT	9.68386	ENST00000420020.1;
3pRacePrimer	ENST00000420253.1.3p.546	CCCAGCAGATGACCTGTACTTCTCTGC	13.1908	ENST00000428681.1;ENST00000420253.1;
3pRacePrimer	ENST00000420253.1.3p.672	GTGGTTGTGAGGGCCAGCTGAGG	13.1908	ENST00000428681.1;ENST00000420253.1;
3pRacePrimer	ENST00000420449.1.3p.255	CTTGATGTTCCTGGCTATGCAGACTCC	23.5415	ENST00000420449.1;
3pRacePrimer	ENST00000420449.1.3p.265	CAGCATAGCTGGGCACCCTCATT	23.5415	ENST00000420449.1;
3pRacePrimer	ENST00000420529.1.3p.1101	ACTCAGAAGCTGCCTTGAAGAAAGGG	58.0653	ENST00000420529.1;ENST00000422352.1;
3pRacePrimer	ENST00000420529.1.3p.893	GTCTACCCAGCATGGTGCGTGGA	58.0653	ENST00000420529.1;ENST00000422352.1;
3pRacePrimer	ENST00000420644.1.3p.157	CCCAGTAGTCTTTGTTGTCTTTGGGCC	9.53192	ENST00000420644.1;
3pRacePrimer	ENST00000420644.1.3p.164	CTCGATGTGCTAATCAAGTTCCCCCT	9.53192	ENST00000420644.1;
3pRacePrimer	ENST00000420724.1.3p.1187	ccgtctgggatgtgaggagcgtc	3.04742	ENST00000420724.1;
3pRacePrimer	ENST00000420724.1.3p.1216	ctgagatgtggggagcgcctctg	3.04742	ENST00000420724.1;
3pRacePrimer	ENST00000420856.1.3p.199	CGTGTGTGCTCCACTCCTCCAACCT	9.25793	ENST00000425211.1;ENST00000412260.1;ENST00000508093.1;ENST00000414432.1;ENST00000421108.1;ENST00000420856.1;ENST00000446853.1;
3pRacePrimer	ENST00000420856.1.3p.488	TGGCCAAAGGGCAGTCATCATCA	9.25793	ENST00000425211.1;ENST00000412260.1;ENST00000508093.1;ENST00000414432.1;ENST00000421108.1;ENST00000420856.1;ENST00000446853.1;
3pRacePrimer	ENST00000420901.1.3p.11	gttcaccactttgtgtgtccaaggacc	4.51231	ENST00000420901.1;ENST00000435253.1;
3pRacePrimer	ENST00000421121.1.3p.118	cttctgatgacacttggctggaacctc	5.41937	ENST00000428533.1;ENST00000445839.1;ENST00000421121.1;
3pRacePrimer	ENST00000421121.1.3p.98	tccaagagcctgcctctaatgtttcc	5.41937	ENST00000428533.1;ENST00000445839.1;ENST00000421121.1;
3pRacePrimer	ENST00000421331.1.3p.152	TGATGTACCAGTTGCTTTGCTGTGGC	4.58246	ENST00000421331.1;
3pRacePrimer	ENST00000421331.1.3p.715	CACACTCGGAGTATTTTTGGTGGACG	4.58246	ENST00000421331.1;
3pRacePrimer	ENST00000421594.1.3p.100	CCTTGGGCTCCAATTCCAGCAAC	18.2414	ENST00000421594.1;
3pRacePrimer	ENST00000421594.1.3p.13	GTCATGGAATTGCAGCATCACCAGC	18.2414	ENST00000421594.1;
3pRacePrimer	ENST00000421645.1.3p.274	TCTAAACCATCCACTCCCTGCTGATCC	4.53151	ENST00000421645.1;
3pRacePrimer	ENST00000421645.1.3p.330	GCATTGTGTTCACCTGGAGAGAGGAGA	4.53151	ENST00000421645.1;
3pRacePrimer	ENST00000421657.1.3p.1925	GTCTATATCCCATCTGAGAAAGGGCCG	19.0598	ENST00000421657.1;
3pRacePrimer	ENST00000421657.1.3p.2034	ACACCTTCCCCTGTAGCACAGAGAGAG	19.0598	ENST00000421657.1;
3pRacePrimer	ENST00000421734.1.3p.60	TCTCTAGTCCAGCGTGGTTTATGGTGC	3.41648	ENST00000421734.1;
3pRacePrimer	ENST00000421734.1.3p.67	GATCCATCATACAGCACCTCCAGTTCC	3.41648	ENST00000421734.1;
3pRacePrimer	ENST00000421796.1.3p.362	GCTGGTGGTGAAAATTCCTGGAGg	189.935	ENST00000456537.1;ENST00000421796.1;
3pRacePrimer	ENST00000421796.1.3p.410	ggacaccAGTGGACCTCCCCAGAG	189.935	ENST00000456537.1;ENST00000421796.1;
3pRacePrimer	ENST00000421937.1.3p.196	CATCCACTTTCCCATTCCTAGCTCACC	2.94765	ENST00000421937.1;
3pRacePrimer	ENST00000421937.1.3p.268	CTCACCCATCGTGAAGCCTGgat	2.94765	ENST00000421937.1;
3pRacePrimer	ENST00000422116.1.3p.298	ACCGATGATGCCCACTGACCATC	16.4012	ENST00000422116.1;
3pRacePrimer	ENST00000422116.1.3p.426	CACCAGCACCCCTAGGATGCCAA	16.4012	ENST00000422116.1;
3pRacePrimer	ENST00000422145.2.3p.294	ATAGCCTAGTGCCCTTGCTCTGCTACA	3.44383	ENST00000422145.2;
3pRacePrimer	ENST00000422145.2.3p.67	ACGTTTCTCTCCAAGCCATGTGAGG	3.44383	ENST00000422145.2;
3pRacePrimer	ENST00000422148.1.3p.223	aggctggagtgtgatcttggctca	5.5626	ENST00000422148.1;
3pRacePrimer	ENST00000422148.1.3p.359	tgagatagagtctcactccgtcaccga	5.5626	ENST00000422148.1;
3pRacePrimer	ENST00000422231.1.3p.123	TGGCCAGAGGACTCATTAGCTGATTCC	7.3791	ENST00000422231.1;ENST00000450627.1;ENST00000448470.1;
3pRacePrimer	ENST00000422231.1.3p.215	tcccctaagaagccttctctgaccact	7.3791	ENST00000422231.1;ENST00000450627.1;ENST00000448470.1;
3pRacePrimer	ENST00000422260.1.3p.16	TTTTCCAGATCGTGGGGAATCTGG	3.80679	ENST00000422260.1;
3pRacePrimer	ENST00000422260.1.3p.31	AAAAGTCCTGACGTTCAGGAGATGGC	3.80679	ENST00000422260.1;
3pRacePrimer	ENST00000422408.1.3p.244	gcaatgatatggacggaaaggatgcc	7.89113	ENST00000431924.1;ENST00000422408.1;
3pRacePrimer	ENST00000422408.1.3p.83	gccctcaatagcggctcaACACAG	7.89113	ENST00000431924.1;ENST00000422408.1;
3pRacePrimer	ENST00000422615.1.3p.105	AACATGGTGCAAGGACAGACTTCAGC	44.3853	ENST00000422615.1;
3pRacePrimer	ENST00000422615.1.3p.111	TTTAGCTTCCAAATGTGCACAGGGGC	44.3853	ENST00000422615.1;
3pRacePrimer	ENST00000422679.1.3p.1015	gtggtagtgatggcggcacaacg	35.8992	ENST00000422679.1;
3pRacePrimer	ENST00000422977.1.3p.470	TGAATACTGAAGGGTTGGTAGGGGACC	11.4522	ENST00000422977.1;ENST00000442133.1;
3pRacePrimer	ENST00000422977.1.3p.532	GGTTCTAGAGTGGAGAAGGGACCATCC	11.4522	ENST00000422977.1;ENST00000442133.1;
3pRacePrimer	ENST00000422980.1.3p.222	AAGGTCTAAGATGCTGcaatccctgc	14.6009	ENST00000422980.1;
3pRacePrimer	ENST00000422980.1.3p.283	cgctcagaatttagaacagcacctgg	14.6009	ENST00000422980.1;
3pRacePrimer	ENST00000423023.1.3p.4	TGAGCTCCACTGTTTTCATTCTGGGC	8.43291	ENST00000423023.1;
3pRacePrimer	ENST00000423045.1.3p.275	TCCTTTCTCTTCCTGTTATCCCCACCC	3.78336	ENST00000423045.1;
3pRacePrimer	ENST00000423045.1.3p.349	gtcagagctgggaaatacgtgcatgt	3.78336	ENST00000423045.1;
3pRacePrimer	ENST00000423165.1.3p.118	CCCCTTGAGGTTATGAGCGcccata	2.90125	ENST00000423165.1;
3pRacePrimer	ENST00000423165.1.3p.17	agggaagatgttgccactgtacgca	2.90125	ENST00000423165.1;
3pRacePrimer	ENST00000423425.1.3p.192	CTTTTTGCTCACCCCACCTGGTACTC	8.30096	ENST00000423425.1;
3pRacePrimer	ENST00000423425.1.3p.74	CACAGCAACTTGCTCTCCTGGCTG	8.30096	ENST00000423425.1;
3pRacePrimer	ENST00000423499.1.3p.58	CCATGTCCAGAAAAGGTCCCTGATGA	4.85101	ENST00000423499.1;
3pRacePrimer	ENST00000423546.1.3p.2016	TTTTCATGGGAAGGTGAGGTGTCTCC	46.4337	ENST00000439875.1;ENST00000423546.1;
3pRacePrimer	ENST00000423546.1.3p.5476	GGGAGGTGGTGACGGATACCTACTTCT	46.4337	ENST00000439875.1;ENST00000423546.1;
3pRacePrimer	ENST00000423719.1.3p.1959	TGTAGCTGGGAAGATGCGGTGCCT	3.24102	ENST00000423719.1;
3pRacePrimer	ENST00000423719.1.3p.2250	TTGAGGTGCAGGCACTGCTCACT	3.24102	ENST00000423719.1;
3pRacePrimer	ENST00000423728.1.3p.419	CCCACACAGATGGGATTTGGGCAT	5.82362	ENST00000432964.1;ENST00000423728.1;
3pRacePrimer	ENST00000423728.1.3p.573	TGTTAGGAAGGGTCCCAGGAGGTAGAC	5.82362	ENST00000432964.1;ENST00000423728.1;
3pRacePrimer	ENST00000423733.1.3p.128	TCAAAGAGGTCAGATTTGTGGGCAGG	6.9336	ENST00000423733.1;
3pRacePrimer	ENST00000423733.1.3p.411	AACTTCTCTGTTGAAGGACTGCGTCCC	6.9336	ENST00000423733.1;
3pRacePrimer	ENST00000424245.1.3p.1046	GAGTGGTTCTTTACCTCAGGGTCACGG	232.101	ENST00000424245.1;ENST00000457443.1;
3pRacePrimer	ENST00000424245.1.3p.1099	CACGTACCGTTATGGGCTGCTGTAAGA	232.101	ENST00000424245.1;ENST00000457443.1;
3pRacePrimer	ENST00000424252.1.3p.1580	CGCAACTCCAGGTGGATTGGCAC	16.4983	ENST00000424252.1;
3pRacePrimer	ENST00000424252.1.3p.325	GGGCTGTGATGAAGTGAGGCAAGC	16.4983	ENST00000424252.1;
3pRacePrimer	ENST00000424371.1.3p.112	cagatttcccttgtttgaaggcaccc	3.24455	ENST00000450314.1;ENST00000424371.1;ENST00000412075.1;
3pRacePrimer	ENST00000424371.1.3p.393	ccagatttctgacctccagaagcatgg	3.24455	ENST00000450314.1;ENST00000424371.1;ENST00000412075.1;
3pRacePrimer	ENST00000424377.2.3p.298	GCAACTCCAAGGTTCAAACGTCCAAG	11.3801	ENST00000424377.2;
3pRacePrimer	ENST00000424377.2.3p.689	GCAGGCACATTCAAGGTACTTCATGC	11.3801	ENST00000424377.2;
3pRacePrimer	ENST00000424391.1.3p.175	GATCCTCTCTGTTGTGATTCATCCCCC	4.21515	ENST00000413923.1;ENST00000424391.1;ENST00000457834.1;ENST00000438635.1;
3pRacePrimer	ENST00000424391.1.3p.195	AGATCAGCCCTGGGGTTCAGAGGG	4.21515	ENST00000413923.1;ENST00000424391.1;ENST00000457834.1;ENST00000438635.1;
3pRacePrimer	ENST00000424853.1.3p.157	GCAGTGACTCCACTTCCCAGCAGTAA	3.07269	ENST00000424853.1;
3pRacePrimer	ENST00000424853.1.3p.210	GTTAGAACCATTTGGACCTCACCCAGG	3.07269	ENST00000424853.1;
3pRacePrimer	ENST00000425008.1.3p.149	ttttgagatggagtctcactctcgcg	5.05156	ENST00000425008.1;
3pRacePrimer	ENST00000425008.1.3p.334	cagtggcgcgatcttggctcagt	5.05156	ENST00000425008.1;
3pRacePrimer	ENST00000425050.1.3p.107	CCAAGATCTTGGACTGGCTGAAAGCA	6.99077	ENST00000425050.1;
3pRacePrimer	ENST00000425050.1.3p.346	TGGTAGCAGAAGAAAACCAAGAGGCC	6.99077	ENST00000425050.1;
3pRacePrimer	ENST00000425275.1.3p.15	ACACCATGCTGAGGTTGAGGATCAGA	7.74325	ENST00000425275.1;
3pRacePrimer	ENST00000425275.1.3p.31	TACATCTCCTTCCTGTCTTCAGGGCA	7.74325	ENST00000425275.1;
3pRacePrimer	ENST00000425301.1.3p.66	CCAACCATCCAGGGCTCTTTCCC	4.21007	ENST00000425301.1;
3pRacePrimer	ENST00000425301.1.3p.86	AACACAGGCCTCTTGTAAGCTCTCTGC	4.21007	ENST00000425301.1;
3pRacePrimer	ENST00000425503.1.3p.117	GACTCTGCCTTTGCTTGCAGTTCTCTG	19.0316	ENST00000425503.1;
3pRacePrimer	ENST00000425503.1.3p.139	ACGTGTATGAAAGGAGGGAAGCAGCT	19.0316	ENST00000425503.1;
3pRacePrimer	ENST00000425532.1.3p.150	TTAGCAGAGGTGTACGTGCCAACACTC	4.31061	ENST00000425532.1;
3pRacePrimer	ENST00000425636.2.3p.791	CCCCTTTGTACTCTGGGAAGGTTTGA	18.0362	ENST00000425636.2;
3pRacePrimer	ENST00000425636.2.3p.835	GGCTGACAAACAAGGAGGGAAGTTTC	18.0362	ENST00000425636.2;
3pRacePrimer	ENST00000425711.1.3p.26	TTGACAGTTTGGCTTCCCTGTTCTGG	13.8163	ENST00000431336.1;ENST00000425711.1;ENST00000415657.1;ENST00000450467.1;
3pRacePrimer	ENST00000425711.1.3p.6	GGTGGCAAAGCCTGTGGAGTACTCA	13.8163	ENST00000431336.1;ENST00000425711.1;ENST00000415657.1;ENST00000450467.1;
3pRacePrimer	ENST00000425742.1.3p.25	AAATTGCTGGGTCCATCTCTCTTGCC	4.41637	ENST00000425742.1;
3pRacePrimer	ENST00000425742.1.3p.65	agtgttgcctgtgtttctggcattgG	4.41637	ENST00000425742.1;
3pRacePrimer	ENST00000425914.1.3p.211	GGCAGTCTGCACAGAGGAGAGGTG	3.58861	ENST00000425914.1;
3pRacePrimer	ENST00000425914.1.3p.4	AGGGAGCCCACTCCTTGTCACAGAC	3.58861	ENST00000425914.1;
3pRacePrimer	ENST00000425939.1.3p.173	gcctcccaaaatgttgggattacagg	3.69605	ENST00000425939.1;
3pRacePrimer	ENST00000425939.1.3p.640	gtgtgagccactgtgcctagccc	3.69605	ENST00000425939.1;
3pRacePrimer	ENST00000425949.1.3p.349	TCCAGCTATTTGGCCCAACCCATA	3.38455	ENST00000454455.1;ENST00000425949.1;ENST00000453880.1;
3pRacePrimer	ENST00000425949.1.3p.667	TACATCACGAAGGGAAGAGCAGAGGA	3.38455	ENST00000454455.1;ENST00000425949.1;ENST00000453880.1;
3pRacePrimer	ENST00000425981.1.3p.222	TCCCGGTCAGGAAGCTTTATGTTCTG	9.68792	ENST00000425981.1;
3pRacePrimer	ENST00000425981.1.3p.527	ACTGACAGTTCTTCCTGTCTGGCTGTG	9.68792	ENST00000425981.1;
3pRacePrimer	ENST00000426074.1.3p.129	gcattactggtgccttgtacagtccct	27.002	ENST00000426074.1;
3pRacePrimer	ENST00000426210.1.3p.311	tctgatgccttaggagccaaataggc	7.2649	ENST00000426210.1;
3pRacePrimer	ENST00000426210.1.3p.316	GGTTCATCTGCTGCCTAGCCTATGTGA	7.2649	ENST00000426210.1;
3pRacePrimer	ENST00000426234.1.3p.123	GATTAGAAGCAAAACGCAGGAGGCTG	12.6632	ENST00000426234.1;
3pRacePrimer	ENST00000426234.1.3p.201	TGCCATGGCATGCTCCCTCTTTT	12.6632	ENST00000426234.1;
3pRacePrimer	ENST00000426350.1.3p.1279	GTTCAGGAGGAAGGAAAGTAACCAGCG	3.80382	ENST00000426350.1;ENST00000315293.2;
3pRacePrimer	ENST00000426350.1.3p.539	TTAAATGAAGTCAGCCTCAGCCAGGG	3.80382	ENST00000426350.1;ENST00000315293.2;
3pRacePrimer	ENST00000426549.1.3p.301	aatgtgagctgcctgacagagcaag	102.32	ENST00000439077.1;ENST00000426549.1;ENST00000424788.1;
3pRacePrimer	ENST00000426549.1.3p.587	tttggtgtctgcctctcccaactaga	102.32	ENST00000439077.1;ENST00000426549.1;ENST00000424788.1;
3pRacePrimer	ENST00000426991.1.3p.55	ACCTCACTTGAGGTTGACAGGAGTGGC	21.3937	ENST00000426991.1;
3pRacePrimer	ENST00000427050.1.3p.57	TTCTTCCGCTCCACGTAGTTGGACG	15.3889	ENST00000427050.1;
3pRacePrimer	ENST00000427050.1.3p.93	GGTACATAGCCCGTCCTGTTGGCC	15.3889	ENST00000427050.1;
3pRacePrimer	ENST00000427278.2.3p.390	CAGCTTCTGGAACAAAGTTCTCTGCCC	6.44346	ENST00000427278.2;
3pRacePrimer	ENST00000427278.2.3p.739	CCGGGTCCTCAATCCAGATAGTCTCTT	6.44346	ENST00000427278.2;
3pRacePrimer	ENST00000427280.1.3p.107	GCTAATGGAAGACGAGGAAAAGGCAGg	22.9362	ENST00000441179.1;ENST00000427280.1;
3pRacePrimer	ENST00000427280.1.3p.120	acccaaatggaccaaatgcaacgc	22.9362	ENST00000441179.1;ENST00000427280.1;
3pRacePrimer	ENST00000427404.1.3p.181	ccttgagcacggacagcctggat	4.52431	ENST00000427404.1;ENST00000457431.1;
3pRacePrimer	ENST00000427404.1.3p.199	tctgctggATCGGTTCTTGGGGA	4.52431	ENST00000427404.1;ENST00000457431.1;
3pRacePrimer	ENST00000427828.1.3p.125	AAATCTGAGACAGCCTTGGTCTGAGGG	13.7051	ENST00000418467.1;ENST00000427828.1;ENST00000434768.1;
3pRacePrimer	ENST00000427828.1.3p.69	GCAAAGACAGAGAATTCACGTGCTGC	13.7051	ENST00000418467.1;ENST00000427828.1;ENST00000434768.1;
3pRacePrimer	ENST00000427859.1.3p.183	CATGTCCAAGGTCAGCTCAACATTGC	12.0694	ENST00000427859.1;ENST00000428176.1;
3pRacePrimer	ENST00000427859.1.3p.800	GTTCACCAGATTTCCTCCCCTCCTTT	12.0694	ENST00000427859.1;ENST00000428176.1;
3pRacePrimer	ENST00000428157.1.3p.141	GCAGAGCCATGGCCCTCTTCTTTGT	4.72421	ENST00000428157.1;ENST00000451384.2;ENST00000458149.2;
3pRacePrimer	ENST00000428157.1.3p.478	TTCTCTGCTGGATCCAAGagtcgg	4.72421	ENST00000428157.1;ENST00000451384.2;ENST00000458149.2;
3pRacePrimer	ENST00000428178.1.3p.159	GAGCTTGGACGCAAGGCTTCCAT	4.5183	ENST00000428178.1;
3pRacePrimer	ENST00000428178.1.3p.202	CCCTGGAGGGTCACCCAAGGAAAG	4.5183	ENST00000428178.1;
3pRacePrimer	ENST00000428429.1.3p.25	ACAGAGGCACACACCGTATGGTGTG	8.33782	ENST00000428429.1;
3pRacePrimer	ENST00000428429.1.3p.318	AGTCTGCAAAGGCCCTCCAAAGG	8.33782	ENST00000428429.1;
3pRacePrimer	ENST00000428520.1.3p.193	CGTGAATCTTGGGTTTCCATTCACCC	19.7424	ENST00000441855.1;ENST00000428520.1;
3pRacePrimer	ENST00000428520.1.3p.384	TTCTCAGCTGAACACTGTCATCTGCC	19.7424	ENST00000441855.1;ENST00000428520.1;
3pRacePrimer	ENST00000428786.1.3p.596	GCTCAGTCGGCAGGTGCCAGAAC	4.31327	ENST00000428786.1;
3pRacePrimer	ENST00000428786.1.3p.625	GAAGGCCCCAGGAAAACCCAGGA	4.31327	ENST00000428786.1;
3pRacePrimer	ENST00000428825.1.3p.163	TCTTGTGTCATGTCCTCATTCTGCCC	3.0554	ENST00000428825.1;
3pRacePrimer	ENST00000428825.1.3p.376	CCCTGGAGGAAGTGAGAAGAATGGAGA	3.0554	ENST00000428825.1;
3pRacePrimer	ENST00000428980.1.3p.99	TGTGAACTGACAAGCCCATGGATGTC	4.25499	ENST00000428980.1;
3pRacePrimer	ENST00000429014.1.3p.199	gaggcctcttgatgtgaatcaggaca	7.6593	ENST00000429014.1;
3pRacePrimer	ENST00000429014.1.3p.235	gtatttgggaagaacaggaggccagtg	7.6593	ENST00000429014.1;
3pRacePrimer	ENST00000429151.1.3p.167	CACCATTAAGGACATGTCATGGGACC	10.1132	ENST00000429151.1;
3pRacePrimer	ENST00000429151.1.3p.224	ACCTAGTTATTTCCTGCCTGGAGGCTG	10.1132	ENST00000429151.1;
3pRacePrimer	ENST00000429267.1.3p.201	CCTCGAACTGTGCGTCTTGATTACGG	15.2527	ENST00000429267.1;
3pRacePrimer	ENST00000429267.1.3p.423	gtgttctgccaggaacagagaccaaa	15.2527	ENST00000429267.1;
3pRacePrimer	ENST00000429292.2.3p.1118	GCACACCCTCCTCTgagacggtg	82.7617	ENST00000429292.2;
3pRacePrimer	ENST00000429850.1.3p.592	CCATGTGCCCTCTGTCTCCGTGT	5.94768	ENST00000429850.1;
3pRacePrimer	ENST00000429850.1.3p.945	GCAGTTGAAATGGAGGCTCTTGAGTG	5.94768	ENST00000429850.1;
3pRacePrimer	ENST00000429933.1.3p.27	AATGAAGTTCCCTTGGCGTTAGCCAG	47.9247	ENST00000429933.1;
3pRacePrimer	ENST00000429933.1.3p.57	GAACGTGGCAAAATGCTGGCTGTA	47.9247	ENST00000429933.1;
3pRacePrimer	ENST00000430356.1.3p.623	CTGCCAGGGATTCTCAGGACATGA	13.7273	ENST00000430356.1;
3pRacePrimer	ENST00000430356.1.3p.76	CACCCACAGACCGCCCTGTAGAATC	13.7273	ENST00000430356.1;
3pRacePrimer	ENST00000430518.1.3p.132	CTGGAACACTGAGAACCTGAATGGGA	10.9382	ENST00000432866.1;ENST00000449644.1;ENST00000430518.1;ENST00000458087.1;
3pRacePrimer	ENST00000430518.1.3p.222	ATCACCTGTTCCAGAACCAGTCCTGTC	10.9382	ENST00000432866.1;ENST00000449644.1;ENST00000430518.1;ENST00000458087.1;
3pRacePrimer	ENST00000430605.1.3p.15	AATCAaaaggtagccaggtgcatcgg	83.9397	ENST00000430605.1;
3pRacePrimer	ENST00000430605.1.3p.35	gggaaagcactgacattggagtcaga	83.9397	ENST00000430605.1;
3pRacePrimer	ENST00000430637.1.3p.120	ACTCAgctgggcacaTGGTGCAT	4.57999	ENST00000430637.1;
3pRacePrimer	ENST00000430637.1.3p.73	TAAAAGGCGAGTGATGAGTGTCCCC	4.57999	ENST00000430637.1;
3pRacePrimer	ENST00000430683.1.3p.226	AGGATCCCTCTCAGGAGCCTCGG	10.7441	ENST00000430683.1;
3pRacePrimer	ENST00000430683.1.3p.378	GGAATCCGTTTCCTCTCCGCATC	10.7441	ENST00000430683.1;
3pRacePrimer	ENST00000430876.1.3p.11	TTTGGGATTAGAACTGCAGAAGCCCC	4.62665	ENST00000430876.1;
3pRacePrimer	ENST00000430876.1.3p.63	ATGAAGGATGTTAGAGCCTGGGATGC	4.62665	ENST00000430876.1;
3pRacePrimer	ENST00000430922.1.3p.564	gtcttgcttgctgactcaccctgc	8.27061	ENST00000430922.1;
3pRacePrimer	ENST00000430922.1.3p.96	taagtgcaccatccgttctcttggg	8.27061	ENST00000430922.1;
3pRacePrimer	ENST00000431149.1.3p.363	AAGTGGCCTGAGTCAGGGAAGCTAagt	43.6014	ENST00000431149.1;ENST00000414755.1;
3pRacePrimer	ENST00000431149.1.3p.96	agtcctgcgattgaagccagaatgac	43.6014	ENST00000431149.1;ENST00000414755.1;
3pRacePrimer	ENST00000431165.1.3p.141	GCTCCAGAACTCAATTGCAGAAGAGGG	29.7404	ENST00000431165.1;
3pRacePrimer	ENST00000431165.1.3p.7	CGCGTTTGTAAGGGAGTGGCTCAGT	29.7404	ENST00000431165.1;
3pRacePrimer	ENST00000431259.1.3p.370	CTCTGTGACTGGCTTGCTTGATGGTT	192.148	ENST00000442329.1;ENST00000431259.1;
3pRacePrimer	ENST00000431259.1.3p.520	TAGGGTCTGATCGCTGCCTGAGAC	192.148	ENST00000442329.1;ENST00000431259.1;
3pRacePrimer	ENST00000431309.1.3p.122	AATATCAggctgagctcagtggctca	3.46718	ENST00000431309.1;
3pRacePrimer	ENST00000431309.1.3p.14	GCCCATCAATGGGAGAAGGTCTGTT	3.46718	ENST00000431309.1;
3pRacePrimer	ENST00000431327.1.3p.236	CAACATGCGTGTTTTGGCTTCAGC	8.02602	ENST00000431327.1;
3pRacePrimer	ENST00000431327.1.3p.267	AGGGAACGCCAATATGTGTGACAACC	8.02602	ENST00000431327.1;
3pRacePrimer	ENST00000431341.1.3p.201	CAGTGGGGTGAGGAACCCTGCCTTA	5.43937	ENST00000431341.1;
3pRacePrimer	ENST00000431341.1.3p.304	TCTGCTTCTCAGTCATCTGTGGACCA	5.43937	ENST00000431341.1;
3pRacePrimer	ENST00000431437.1.3p.505	TATTCCACATCCACAGAACACTGGCC	13.0666	ENST00000431437.1;
3pRacePrimer	ENST00000431437.1.3p.755	TTGTCCGCATTTCTTCTCCTTCCC	13.0666	ENST00000431437.1;
3pRacePrimer	ENST00000431999.1.3p.159	GCGGTGGCGCTTGATTTCCTTTAA	28.3786	ENST00000431999.1;ENST00000413828.2;
3pRacePrimer	ENST00000431999.1.3p.453	AAGTACCTACCACGCCACCCGCT	28.3786	ENST00000431999.1;ENST00000413828.2;
3pRacePrimer	ENST00000432047.1.3p.46	aaaaactggcagtgggccatacttgg	11.5167	ENST00000432047.1;
3pRacePrimer	ENST00000432047.1.3p.82	GATTGGATCCTGGACTGGAAGAGATGC	11.5167	ENST00000432047.1;
3pRacePrimer	ENST00000432154.1.3p.1537	TAGCAGGGCTATCCCTAGTGACATGCG	5.91218	ENST00000432154.1;
3pRacePrimer	ENST00000432154.1.3p.1768	gcctatgatctacagtgcccattcca	5.91218	ENST00000432154.1;
3pRacePrimer	ENST00000432230.1.3p.178	TCTTTAACTGAAGGGCAGCCATGGAC	48.9701	ENST00000432230.1;
3pRacePrimer	ENST00000432230.1.3p.383	GAGAGGCAGAGATTCTCCCTAAGTGGC	48.9701	ENST00000432230.1;
3pRacePrimer	ENST00000432368.1.3p.161	CCCGCGGAGGCAGgtagaagattct	2.97475	ENST00000432368.1;
3pRacePrimer	ENST00000432368.1.3p.206	gaggccctgggcgggaactagta	2.97475	ENST00000432368.1;
3pRacePrimer	ENST00000432499.1.3p.136	CTTGCTGGCATATACAAATGCGCC	20.5929	ENST00000432499.1;ENST00000427348.1;
3pRacePrimer	ENST00000432499.1.3p.174	CCTGAGAGAGTCCACATCCACAGACTG	20.5929	ENST00000432499.1;ENST00000427348.1;
3pRacePrimer	ENST00000432554.1.3p.121	GTCCTGTGATGACCTGTGGCGGAAG	4.44293	ENST00000432554.1;
3pRacePrimer	ENST00000432554.1.3p.217	GGTAAACCGAAGGTGACTGCGGTT	4.44293	ENST00000432554.1;
3pRacePrimer	ENST00000432683.1.3p.22	GGCATACATTAACGGTCTGCAGTCAGC	5.93766	ENST00000432683.1;
3pRacePrimer	ENST00000432683.1.3p.32	GTCACTACCAACGACTGGAATTCCTGC	5.93766	ENST00000432683.1;
3pRacePrimer	ENST00000432782.1.3p.743	TGGGTCTTTCTGGCACTATctttccc	3.22032	ENST00000432782.1;
3pRacePrimer	ENST00000432782.1.3p.946	agacccacccagagcaccaggct	3.22032	ENST00000432782.1;
3pRacePrimer	ENST00000433082.1.3p.1052	TAAAGCCAGTTCTCAAGAAGCTCCCCC	5.40591	ENST00000433082.1;
3pRacePrimer	ENST00000433082.1.3p.1841	ACCTTCTTGTCCGTCTCAGTGCTGTC	5.40591	ENST00000433082.1;
3pRacePrimer	ENST00000433152.1.3p.64	GGCACTACAAGTGACATGCCACTGG	2.9538	ENST00000433152.1;
3pRacePrimer	ENST00000433175.2.3p.628	TGCAAAATGCATTGGGCCTGTCTC	1188.84	ENST00000433175.2;ENST00000510637.1;
3pRacePrimer	ENST00000433175.2.3p.882	CATAATGCTTAGCACAGCACAAGCCC	1188.84	ENST00000433175.2;ENST00000510637.1;
3pRacePrimer	ENST00000433238.1.3p.485	AGCTGCCAGCTGTTGGCCTTGAG	85.6888	ENST00000433238.1;ENST00000425233.1;
3pRacePrimer	ENST00000433238.1.3p.515	TTTGTCCCTGGACTTCCCCTCCG	85.6888	ENST00000433238.1;ENST00000425233.1;
3pRacePrimer	ENST00000433249.1.3p.23	TCTACCATCCCCGGAATTAAAGCCAG	4.83962	ENST00000433249.1;
3pRacePrimer	ENST00000433249.1.3p.54	GGAAACCAGTCTGCAAACTTGTGACC	4.83962	ENST00000433249.1;
3pRacePrimer	ENST00000433406.2.3p.0	ccttcctgccaccatgtgaaaaagg	3.46798	ENST00000433406.2;
3pRacePrimer	ENST00000433406.2.3p.2	gcttctccttctgccatgattttccc	3.46798	ENST00000433406.2;
3pRacePrimer	ENST00000433684.1.3p.139	GCTTCTGGACCACAAATGGGGTG	8.5366	ENST00000433684.1;
3pRacePrimer	ENST00000433684.1.3p.62	TCCCCTTTGGAGATCACTGGAAACAG	8.5366	ENST00000433684.1;
3pRacePrimer	ENST00000433702.1.3p.130	TGGCGAAATTGTGGACATCACAGG	41.616	ENST00000427995.1;ENST00000433702.1;
3pRacePrimer	ENST00000433702.1.3p.722	tcaacattgccacaggcacaggt	41.616	ENST00000427995.1;ENST00000433702.1;
3pRacePrimer	ENST00000433918.1.3p.200	acaggctatgacgtccacctcattctc	38.4934	ENST00000433918.1;
3pRacePrimer	ENST00000433918.1.3p.63	TCGTGGCTGGAGTATTTCAAAGGCTC	38.4934	ENST00000433918.1;
3pRacePrimer	ENST00000433997.1.3p.151	CAGTAATGACCAGACACATCACACCCG	8.88864	ENST00000433997.1;
3pRacePrimer	ENST00000433997.1.3p.192	AAGTGTCCACTACCATTCCTTGAGGGC	8.88864	ENST00000433997.1;
3pRacePrimer	ENST00000434040.1.3p.193	ctcccagTCTCAACCTCAAGGCATC	51.5368	ENST00000434040.1;
3pRacePrimer	ENST00000434040.1.3p.402	ctggctccatgctcccttaacatacc	51.5368	ENST00000434040.1;
3pRacePrimer	ENST00000434097.1.3p.114	ACACCACACAGGAAAATCAAGCCCAG	16.6564	ENST00000434097.1;
3pRacePrimer	ENST00000434097.1.3p.278	AGCATTGCTTTGGCATTGTTCCCC	16.6564	ENST00000434097.1;
3pRacePrimer	ENST00000434141.1.3p.161	CCAACTGGAGATGGAATACGAAGGGA	2.85641	ENST00000416598.1;ENST00000432897.1;ENST00000434141.1;ENST00000420811.1;
3pRacePrimer	ENST00000434141.1.3p.175	ctaaccaggtgttggcaagaaacaggg	2.85641	ENST00000416598.1;ENST00000432897.1;ENST00000434141.1;ENST00000420811.1;
3pRacePrimer	ENST00000434196.1.3p.66	GGGTTCCGCTTGACTCTGCATTCT	5.0412	ENST00000434196.1;
3pRacePrimer	ENST00000434196.1.3p.73	TTGGCAGAAGCTCAGTCTAAGTGCCTG	5.0412	ENST00000434196.1;
3pRacePrimer	ENST00000434244.1.3p.1929	GCGCATGGCCTGGATGTTGAGAT	31.8836	ENST00000434244.1;ENST00000453688.1;ENST00000447959.1;
3pRacePrimer	ENST00000434244.1.3p.29	TGGTGGGGTTCTTGATCTGCTCCTT	31.8836	ENST00000434244.1;ENST00000453688.1;ENST00000447959.1;
3pRacePrimer	ENST00000434256.1.3p.159	TTTGGCCTCAGAATACAGAAGCCCAG	56.8042	ENST00000434256.1;
3pRacePrimer	ENST00000434256.1.3p.24	GGTCCCATCCTGGCATATTCTCAGG	56.8042	ENST00000434256.1;
3pRacePrimer	ENST00000434264.1.3p.35	ctctgttcacggaaagggcctgg	10.0653	ENST00000434264.1;
3pRacePrimer	ENST00000434264.1.3p.72	ggagctgcaacacctcaacagca	10.0653	ENST00000434264.1;
3pRacePrimer	ENST00000434504.1.3p.228	cagcactttgggaggccaaggag	2.8722	ENST00000434504.1;
3pRacePrimer	ENST00000434504.1.3p.270	gcgcaggggctcacacctgtaat	2.8722	ENST00000434504.1;
3pRacePrimer	ENST00000434512.1.3p.131	TGTCAAGCTGCTGTCACCTTACCTGA	12.6831	ENST00000434512.1;
3pRacePrimer	ENST00000434512.1.3p.147	CCGTGGGAGGGAAGGCACTCTCT	12.6831	ENST00000434512.1;
3pRacePrimer	ENST00000434635.1.3p.437	ggtgacagagcaagacccagtctca	4.33529	ENST00000434635.1;
3pRacePrimer	ENST00000434657.1.3p.1767	ATACCCGGGGCCTATGTGTGCCT	2.94014	ENST00000434657.1;
3pRacePrimer	ENST00000434657.1.3p.1867	TACCAAGCTCAAACTACCACTGGCCA	2.94014	ENST00000434657.1;
3pRacePrimer	ENST00000434683.1.3p.58	TGAGTTCTTTTCTCAAGCGGGAGTCG	81.5654	ENST00000450998.1;ENST00000434683.1;
3pRacePrimer	ENST00000434683.1.3p.67	GAGGTGGGCAAGTTAGTTGCTCCAA	81.5654	ENST00000450998.1;ENST00000434683.1;
3pRacePrimer	ENST00000434689.1.3p.162	CGAGCCACGTCCCTGCAGAAGAC	17.8549	ENST00000434689.1;
3pRacePrimer	ENST00000434689.1.3p.20	GTTGACACAGGGAATGGGCACGTT	17.8549	ENST00000434689.1;
3pRacePrimer	ENST00000434733.1.3p.255	AACATAGTGCTCCTGACTGGAGAGCCC	67.0074	ENST00000447758.1;ENST00000434733.1;
3pRacePrimer	ENST00000434733.1.3p.367	AGTAAAAGAGCAGTATCCAGCCCCAGC	67.0074	ENST00000447758.1;ENST00000434733.1;
3pRacePrimer	ENST00000434786.1.3p.163	atcttcaggaacctcgccttgtcttcc	13.168	ENST00000434786.1;
3pRacePrimer	ENST00000434786.1.3p.190	gaaatctgcatgtaggtggtccagtgc	13.168	ENST00000434786.1;
3pRacePrimer	ENST00000434829.1.3p.7	CCTTTTCTGCAAGCTGGTCTGCTTTG	80.9104	ENST00000434829.1;
3pRacePrimer	ENST00000435273.1.3p.2	caggaccctgctaagccaagctcag	11.6381	ENST00000435273.1;
3pRacePrimer	ENST00000435273.1.3p.96	CTTAGCTACCATggatcagcttgcagc	11.6381	ENST00000435273.1;
3pRacePrimer	ENST00000435279.1.3p.39	CCTGGTTCAACAAGGGCCTACACCT	10.0883	ENST00000416768.1;ENST00000437238.1;ENST00000452561.1;ENST00000435279.1;
3pRacePrimer	ENST00000435515.1.3p.196	CCCTGGGAATGGGAGGTGATGGTT	13.0974	ENST00000444629.1;ENST00000435515.1;ENST00000427354.1;ENST00000413479.1;ENST00000417875.1;
3pRacePrimer	ENST00000435515.1.3p.240	CTGGAAGCTGGGAGAGAGGGTCA	13.0974	ENST00000444629.1;ENST00000435515.1;ENST00000427354.1;ENST00000413479.1;ENST00000417875.1;
3pRacePrimer	ENST00000435524.1.3p.43	AGCAATCCCACCCTAAGCCCAAAA	8.32562	ENST00000435524.1;
3pRacePrimer	ENST00000435524.1.3p.68	gcaatcaattctgcagccaacacc	8.32562	ENST00000435524.1;
3pRacePrimer	ENST00000435692.1.3p.149	TCGTCTATCAGCGATAGACCCTGATGG	3.28661	ENST00000435692.1;
3pRacePrimer	ENST00000435992.1.3p.203	CTGAGGGTCACCTCAAGCCCCAC	5.39921	ENST00000435992.1;
3pRacePrimer	ENST00000435992.1.3p.217	CCTGCCCATGATTCTTCTGATGGA	5.39921	ENST00000435992.1;
3pRacePrimer	ENST00000436061.1.3p.71	ATGGAGGTGCTGCTATCTGTTTCCTCG	10.8145	ENST00000436061.1;
3pRacePrimer	ENST00000436061.1.3p.81	TAGAGAAAGGTTGGGGAAGACAAGGGG	10.8145	ENST00000436061.1;
3pRacePrimer	ENST00000436878.1.3p.137	gcttcaggagaggccttatcaatcctg	60.6587	ENST00000426534.1;ENST00000458316.1;ENST00000423808.1;ENST00000436878.1;
3pRacePrimer	ENST00000436878.1.3p.62	GCTGAAAAGCCAAAGGAGAAATGGGG	60.6587	ENST00000426534.1;ENST00000458316.1;ENST00000423808.1;ENST00000436878.1;
3pRacePrimer	ENST00000437067.1.3p.196	TAAAGTCTGGGCTGTCTTCCGAAGTGC	38.8421	ENST00000437067.1;
3pRacePrimer	ENST00000437067.1.3p.249	TGCTAGGTGGACCAGATGACTGCA	38.8421	ENST00000437067.1;
3pRacePrimer	ENST00000437763.1.3p.23	TACTGGAAAAATCACCCAGGAGGCAG	4.343	ENST00000437763.1;
3pRacePrimer	ENST00000437763.1.3p.9	GCGTGGACAATGGATTGGAGAAGG	4.343	ENST00000437763.1;
3pRacePrimer	ENST00000437829.1.3p.384	GAAACCAACTCGCACCCTCAAAGC	3.00753	ENST00000437829.1;ENST00000423473.1;ENST00000433763.1;
3pRacePrimer	ENST00000437829.1.3p.844	CAGAACCTACCCCAAGAGCAAGACTTG	3.00753	ENST00000437829.1;ENST00000423473.1;ENST00000433763.1;
3pRacePrimer	ENST00000437899.1.3p.208	AAGCTATTGAGGCACTCCAGAGTGACG	3.49906	ENST00000424615.1;ENST00000437899.1;
3pRacePrimer	ENST00000437899.1.3p.41	ctaggagagccgtggggacgtgatt	3.49906	ENST00000424615.1;ENST00000437899.1;
3pRacePrimer	ENST00000437930.1.3p.1569	CCCTTCCCAGGAAAAGGGCGTTT	1980.74	ENST00000437930.1;ENST00000540599.1;
3pRacePrimer	ENST00000437930.1.3p.306	TGTTGCCTACCGATGAAGGATGGC	1980.74	ENST00000437930.1;ENST00000540599.1;
3pRacePrimer	ENST00000438002.1.3p.1033	TTTATGATGCAGAGGGTGCCCCC	8.60112	ENST00000438002.1;
3pRacePrimer	ENST00000438010.1.3p.259	acataacaaagtctgccctcgtggtgc	3.16627	ENST00000438010.1;
3pRacePrimer	ENST00000438010.1.3p.98	gcttttgaaagTCCACAGATGTGGGG	3.16627	ENST00000438010.1;
3pRacePrimer	ENST00000438080.1.3p.1224	AACTTGCATCCCACAACAACAGGG	3.09256	ENST00000438080.1;
3pRacePrimer	ENST00000438080.1.3p.39	GGGCAAGAAAACCAGGGAGCCTAAA	3.09256	ENST00000438080.1;
3pRacePrimer	ENST00000438699.1.3p.146	GCACAAAGAGGACCACGCAAGATATG	3.24676	ENST00000438699.1;ENST00000445604.1;ENST00000415872.1;
3pRacePrimer	ENST00000438699.1.3p.82	agtctgagagcaatgtttgttggggc	3.24676	ENST00000438699.1;ENST00000445604.1;ENST00000415872.1;
3pRacePrimer	ENST00000438839.1.3p.144	ACAAGTAGGCTAAGTGTGCCTTGCAGC	3.70232	ENST00000438839.1;
3pRacePrimer	ENST00000438839.1.3p.97	GAGAGTCGAGGTCAGTGGTCCATACG	3.70232	ENST00000438839.1;
3pRacePrimer	ENST00000439246.1.3p.1796	TGCACCAAAGCCCTCAACTCAGC	15.3233	ENST00000439246.1;
3pRacePrimer	ENST00000439246.1.3p.2322	CAGCCATAAAGGACACAGCTCCTCTCA	15.3233	ENST00000439246.1;
3pRacePrimer	ENST00000439443.1.3p.13	TGCACCATGCCATTCACTGGATCT	3.02486	ENST00000439443.1;
3pRacePrimer	ENST00000439443.1.3p.56	TGCAGACATGGGAAAGATCCAACG	3.02486	ENST00000439443.1;
3pRacePrimer	ENST00000439707.1.3p.448	CAGGTCCTTTGCTCCTGTTCCCtg	3.45814	ENST00000439707.1;ENST00000423211.1;
3pRacePrimer	ENST00000439707.1.3p.518	ctggtgttgtttaaatcccccagtcg	3.45814	ENST00000439707.1;ENST00000423211.1;
3pRacePrimer	ENST00000439904.1.3p.437	TAATGGGTTGCCTTGCAGAGTTGG	8.41572	ENST00000439904.1;
3pRacePrimer	ENST00000439904.1.3p.543	gacagatgggaataatcgaggcctagg	8.41572	ENST00000439904.1;
3pRacePrimer	ENST00000440198.1.3p.234	GAGTGTGGCATCCGCTGCATTTA	2.969	ENST00000440198.1;
3pRacePrimer	ENST00000440198.1.3p.94	AAAGACAAAGCCAGTGGAATGGTCCG	2.969	ENST00000440198.1;
3pRacePrimer	ENST00000440220.1.3p.129	CATGGAAGTATCAAGTGTTCTGGGGCC	6.10844	ENST00000440220.1;
3pRacePrimer	ENST00000440220.1.3p.179	GCCCAGGCAGAGGGAAACAAGAG	6.10844	ENST00000440220.1;
3pRacePrimer	ENST00000440379.1.3p.12	ACTTTATCCAAACCCCCTCCCCACC	5.04823	ENST00000380931.2;ENST00000544859.1;ENST00000440379.1;
3pRacePrimer	ENST00000440379.1.3p.26	GGCTCTCTGGATGACAGGCAGAAGC	5.04823	ENST00000380931.2;ENST00000544859.1;ENST00000440379.1;
3pRacePrimer	ENST00000440763.2.3p.291	GTGAGCTATCAGATCATTGGCCTGTGG	73.9862	ENST00000440763.2;
3pRacePrimer	ENST00000440763.2.3p.330	TGTATGTATGTGTGTGGTGGGGATGG	73.9862	ENST00000440763.2;
3pRacePrimer	ENST00000441253.1.3p.518	AAGCGCCCCCATCAAGTCACATA	4.5633	ENST00000441253.1;
3pRacePrimer	ENST00000441253.1.3p.554	GTGGCTAGATCTGACCGCGCCCT	4.5633	ENST00000441253.1;
3pRacePrimer	ENST00000441587.1.3p.434	cgggtagtaaatgcctcccaaagaga	15.6072	ENST00000441587.1;
3pRacePrimer	ENST00000441700.1.3p.32	GGCTACAGCAAGACTTCATCCCCAGA	12.9468	ENST00000441700.1;
3pRacePrimer	ENST00000441700.1.3p.64	gcttgaagaatgtggtaactgtggcg	12.9468	ENST00000441700.1;
3pRacePrimer	ENST00000441830.1.3p.49	ccgaggtcattcataaacaggcacag	3.88261	ENST00000441830.1;
3pRacePrimer	ENST00000441830.1.3p.72	aaaaattggagtcaccccacggg	3.88261	ENST00000441830.1;
3pRacePrimer	ENST00000441863.1.3p.213	GGGAGAAACAACAGACAGGACATCCTG	3.09637	ENST00000423086.1;ENST00000441863.1;
3pRacePrimer	ENST00000441863.1.3p.69	GAGAAGACTCAGGCTGGGACGAAAGC	3.09637	ENST00000423086.1;ENST00000441863.1;
3pRacePrimer	ENST00000441955.1.3p.322	GCGGGTACCCTTCACAGGTTTAACAG	12.993	ENST00000441955.1;
3pRacePrimer	ENST00000441955.1.3p.344	GAGTCTGTCAAGCTGGATTTCCATGC	12.993	ENST00000441955.1;
3pRacePrimer	ENST00000442027.1.3p.112	GCAGTAAGCCATGCTTTAGCCTCTGAC	3.33937	ENST00000442027.1;
3pRacePrimer	ENST00000442027.1.3p.31	GAAGCTCAAGTTCACCATGAGCCACA	3.33937	ENST00000442027.1;
3pRacePrimer	ENST00000442126.1.3p.313	GCCCAGGTGTAGAGTGGCTGCCAT	3.65688	ENST00000442126.1;
3pRacePrimer	ENST00000442126.1.3p.489	TCCCTACCTGAGCACACAGCCCG	3.65688	ENST00000442126.1;
3pRacePrimer	ENST00000442150.1.3p.139	CGCTGTTGATAACCATGGAAGCTTGG	22.1021	ENST00000442150.1;
3pRacePrimer	ENST00000442150.1.3p.565	CAGATGTGCCAAAGTCAGCGCTG	22.1021	ENST00000442150.1;
3pRacePrimer	ENST00000442500.1.3p.34	GGCAGATCCGACTGAAGACTCCAGC	3.05471	ENST00000442500.1;
3pRacePrimer	ENST00000442500.1.3p.750	CCCACAGAGCTCCGCGAAGTCCT	3.05471	ENST00000442500.1;
3pRacePrimer	ENST00000442534.2.3p.388	GTGCACAGGAATGAAGGACAAAGGAC	4.06427	ENST00000442534.2;
3pRacePrimer	ENST00000442534.2.3p.402	CATCAAGGGCCCTGCTGGACTTG	4.06427	ENST00000442534.2;
3pRacePrimer	ENST00000442749.1.3p.215	CCAGCACTGTCAGCATCCAGATCA	7.22259	ENST00000442749.1;
3pRacePrimer	ENST00000442749.1.3p.421	CACGTATCTAGAGGCATCAGCTGAGGC	7.22259	ENST00000442749.1;
3pRacePrimer	ENST00000443025.1.3p.127	acctgcacatactgGGCTCATCTTCA	7.31447	ENST00000443025.1;ENST00000423511.1;
3pRacePrimer	ENST00000443025.1.3p.65	TCTCTTCGGCAAATCAGAAGGCTCTG	7.31447	ENST00000443025.1;ENST00000423511.1;
3pRacePrimer	ENST00000443154.3.3p.204	TGTCGGTGAAAATGCTGTGCTAAGCC	29.1731	ENST00000443154.3;
3pRacePrimer	ENST00000443154.3.3p.413	CTGGCAGAAGTCTGCTCCCACACT	29.1731	ENST00000443154.3;
3pRacePrimer	ENST00000443246.1.3p.2409	TCACAAGGCAGATGTGGAAATGTCGC	9.06749	ENST00000443246.1;ENST00000446012.1;
3pRacePrimer	ENST00000443246.1.3p.910	TGGATTTCTTCAGCCAGCTGCTGA	9.06749	ENST00000443246.1;ENST00000446012.1;
3pRacePrimer	ENST00000443685.2.3p.114	GCTGAGCCTTCGTTGCTGTGTCCT	10.7965	ENST00000443685.2;
3pRacePrimer	ENST00000443685.2.3p.475	GTTCAGTCAAGCCACAGTTCCAGAGC	10.7965	ENST00000443685.2;
3pRacePrimer	ENST00000443928.1.3p.251	ctttgccatgccaaacacttctgc	17.5656	ENST00000443928.1;
3pRacePrimer	ENST00000443928.1.3p.344	gcatgcaggtgagaagggaagataca	17.5656	ENST00000443928.1;
3pRacePrimer	ENST00000443966.1.3p.720	AGCGGTGGTGGGCGTTAAGGAAG	7.45586	ENST00000443966.1;
3pRacePrimer	ENST00000443966.1.3p.823	GGGCGGGCACAGGTCGTTGTAAT	7.45586	ENST00000443966.1;
3pRacePrimer	ENST00000444238.1.3p.170	AATGACCTGCTTAGAGTTCTGCACCCC	4.46939	ENST00000457535.1;ENST00000444238.1;
3pRacePrimer	ENST00000444238.1.3p.198	CAGCATGGAGAGCAGAGCGCAAA	4.46939	ENST00000457535.1;ENST00000444238.1;
3pRacePrimer	ENST00000444500.1.3p.197	TTGAGAAGGCCTACCAGATTCTGGCA	17.0601	ENST00000455963.1;ENST00000444500.1;
3pRacePrimer	ENST00000444500.1.3p.269	GCAGCAAGACAGTGGTGGTGAAAAGA	17.0601	ENST00000455963.1;ENST00000444500.1;
3pRacePrimer	ENST00000444665.1.3p.143	cttCAGCCCAAACCATAAGGTCCATC	15.7356	ENST00000444665.1;
3pRacePrimer	ENST00000444665.1.3p.165	CTCACCTTCACTGCAACAAAGAAGGG	15.7356	ENST00000444665.1;
3pRacePrimer	ENST00000444872.1.3p.256	TTACAATAGCAGATGCCTTCCCTCCC	11.684	ENST00000444872.1;
3pRacePrimer	ENST00000444872.1.3p.306	GCGCTAAGCTTGGCCGCTGCTAG	11.684	ENST00000444872.1;
3pRacePrimer	ENST00000445166.1.3p.276	ACAAGGGCCTGGAATGTGAGCAGG	4.31536	ENST00000445166.1;
3pRacePrimer	ENST00000445166.1.3p.404	GAGCAAGGGAGTGCTCGGGAAAT	4.31536	ENST00000445166.1;
3pRacePrimer	ENST00000445306.1.3p.595	TCATCCCTCTTCTCCATTCTCACCAGC	4.53106	ENST00000445306.1;
3pRacePrimer	ENST00000445306.1.3p.779	CTCTTGGGAGAGAAACAATGAAGGCC	4.53106	ENST00000445306.1;
3pRacePrimer	ENST00000445646.1.3p.30	ATATGACTATCTGCTGGTGTTGGGGGC	4.06013	ENST00000445646.1;
3pRacePrimer	ENST00000445805.1.3p.146	agctgagactacaggcacacaccactg	6.14341	ENST00000445805.1;
3pRacePrimer	ENST00000445805.1.3p.151	agtgatcctctcacctcagcctctcaa	6.14341	ENST00000445805.1;
3pRacePrimer	ENST00000446277.1.3p.280	ccatccatgaggaactGCTGTtgtagc	3.12256	ENST00000446277.1;
3pRacePrimer	ENST00000446277.1.3p.404	caggacgagccgcagacaaaact	3.12256	ENST00000446277.1;
3pRacePrimer	ENST00000446649.1.3p.23	CCTTTGTGCCGAGCAGGTTGATGTT	12.6692	ENST00000446649.1;
3pRacePrimer	ENST00000446649.1.3p.99	AAAAGCAATGAGGAACTTCCTCGCCC	12.6692	ENST00000446649.1;
3pRacePrimer	ENST00000446691.1.3p.132	GGCTGTGTGGCTGCTTGATTTTCA	18.3125	ENST00000451336.1;ENST00000446691.1;
3pRacePrimer	ENST00000446691.1.3p.206	Aaagacaagcagcgacagctcatcag	18.3125	ENST00000451336.1;ENST00000446691.1;
3pRacePrimer	ENST00000446730.1.3p.186	ACGTTCTGAGGAcctcgttatttgcc	7.09839	ENST00000446730.1;
3pRacePrimer	ENST00000446730.1.3p.247	gtgcagccttcagtaaccccacc	7.09839	ENST00000446730.1;
3pRacePrimer	ENST00000446781.1.3p.321	CCCAAACCCTTCAGTATCTGGCAGTC	111.342	ENST00000446781.1;
3pRacePrimer	ENST00000446781.1.3p.400	gagaatcatggttaccctgaagcaggg	111.342	ENST00000446781.1;
3pRacePrimer	ENST00000446945.1.3p.101	TAAGCCCTTTCCCACCAACTGTAGTCC	11.0511	ENST00000446945.1;
3pRacePrimer	ENST00000446945.1.3p.110	GGAGCACTTCTTGAGTACTCTGGGGTG	11.0511	ENST00000446945.1;
3pRacePrimer	ENST00000446984.1.3p.18	agcagtctgagtgttcattgctgaggg	19.7371	ENST00000446984.1;
3pRacePrimer	ENST00000446984.1.3p.1	ggtgcctgtgcagcagtattcactg	19.7371	ENST00000446984.1;
3pRacePrimer	ENST00000447571.1.3p.215	cctcaagcactaaatctgctggcacc	5.04437	ENST00000447571.1;
3pRacePrimer	ENST00000447571.1.3p.966	cttgatcttgggcttcccagcct	5.04437	ENST00000447571.1;
3pRacePrimer	ENST00000447586.1.3p.107	CTTGTGGCCTCTTGAATCAGCTATGC	7.62099	ENST00000447586.1;
3pRacePrimer	ENST00000447586.1.3p.62	CACAAGGCACCAACATATCTACGTCGC	7.62099	ENST00000447586.1;
3pRacePrimer	ENST00000447686.1.3p.189	CGATTCCCATCCTTACGACCGAGG	7.27347	ENST00000437797.1;ENST00000412239.1;ENST00000447686.1;
3pRacePrimer	ENST00000447686.1.3p.432	ATCCACCCAAGACCCGGTTCCTC	7.27347	ENST00000437797.1;ENST00000412239.1;ENST00000447686.1;
3pRacePrimer	ENST00000447809.2.3p.1112	caagtagctgtctcagccaatcacagc	6.19402	ENST00000447809.2;
3pRacePrimer	ENST00000447809.2.3p.889	cagctgagcttcagccaaccaca	6.19402	ENST00000447809.2;
3pRacePrimer	ENST00000448198.1.3p.0	ACCGGGCTCTGAACTAGGGGAGTGT	3.88933	ENST00000448198.1;ENST00000455328.1;
3pRacePrimer	ENST00000448214.1.3p.35	AAGGATCGCTGAAGTATGCCCACATG	9.86399	ENST00000448214.1;
3pRacePrimer	ENST00000448214.1.3p.93	GCTTCAAGACACTTGGAAGCAAGAGGG	9.86399	ENST00000448214.1;
3pRacePrimer	ENST00000448422.1.3p.127	gccccgtgcattcaacaacaaTCT	5.06143	ENST00000448422.1;ENST00000432699.1;
3pRacePrimer	ENST00000448422.1.3p.227	TTGTTTGCAACCGCTGAACACAGC	5.06143	ENST00000448422.1;ENST00000432699.1;
3pRacePrimer	ENST00000448452.1.3p.248	gcgtgatctcggctcactgcaat	3.5749	ENST00000448452.1;
3pRacePrimer	ENST00000448452.1.3p.368	tctttcacctagactggagtgccatgg	3.5749	ENST00000448452.1;
3pRacePrimer	ENST00000449063.1.3p.165	AAAGTAAGCACTTTCAGAGCCCGACCC	3.86721	ENST00000449063.1;
3pRacePrimer	ENST00000449063.1.3p.279	GCTGTCACGAGGGGCCTCTGACAT	3.86721	ENST00000449063.1;
3pRacePrimer	ENST00000449307.1.3p.1556	cccaaaactgctttgaaccatcgc	27.2411	ENST00000449307.1;
3pRacePrimer	ENST00000449307.1.3p.4118	cttgcctttctcattctctcctgagcc	27.2411	ENST00000449307.1;
3pRacePrimer	ENST00000449436.1.3p.19	cctctGCGGGAGAGGAGAATAGCTG	7.20503	ENST00000449436.1;
3pRacePrimer	ENST00000449436.1.3p.280	TACTCTAAGCAGTTCGCAGGGAGCATC	7.20503	ENST00000449436.1;
3pRacePrimer	ENST00000449628.1.3p.192	aggtaacacagccagtggcagagtgg	4.17976	ENST00000449628.1;
3pRacePrimer	ENST00000449741.1.3p.336	CTCGTGCTGTTGCTGGAAAGCGA	12.1801	ENST00000449741.1;
3pRacePrimer	ENST00000449741.1.3p.63	GGGGCTCCTAGAACCCACTCTCCC	12.1801	ENST00000449741.1;
3pRacePrimer	ENST00000449782.1.3p.30	CCTGATTGCCTTGCAAGAAGGAAGAG	8.62034	ENST00000449782.1;
3pRacePrimer	ENST00000449782.1.3p.49	AACCAGAGGTCATTCCCTCTCTCTGC	8.62034	ENST00000449782.1;
3pRacePrimer	ENST00000449923.1.3p.125	TACCTGCCTTTACCAAGAGATGCCTGG	3.18981	ENST00000449923.1;
3pRacePrimer	ENST00000449923.1.3p.211	GCGAGGAATTAAAGTACCTGTGGAGGC	3.18981	ENST00000449923.1;
3pRacePrimer	ENST00000450108.1.3p.144	tggtccttctctgccttatctcaagcc	9.74739	ENST00000450108.1;
3pRacePrimer	ENST00000450108.1.3p.222	ctactctggaaaactttctcctgcccc	9.74739	ENST00000450108.1;
3pRacePrimer	ENST00000450294.1.3p.270	CGGCCTTTGGTGCAGCTGTAAGT	3.40585	ENST00000450294.1;
3pRacePrimer	ENST00000450294.1.3p.59	ATAGCCCAGGAATTGCTGCCAAAGTC	3.40585	ENST00000450294.1;
3pRacePrimer	ENST00000450483.1.3p.218	TGCATAAAGGGGCATCCAACATGG	8.3957	ENST00000450483.1;
3pRacePrimer	ENST00000450483.1.3p.534	AGCGTGTACGTGCGTTAGAGGTGAAA	8.3957	ENST00000450483.1;
3pRacePrimer	ENST00000450623.1.3p.24	tccctacaacttctgggagaggtgca	3.98036	ENST00000416190.1;ENST00000450623.1;
3pRacePrimer	ENST00000450623.1.3p.38	ATGGGCATTCAGCTAAATCCCTCCTG	3.98036	ENST00000416190.1;ENST00000450623.1;
3pRacePrimer	ENST00000450803.1.3p.827	AGAGGCTGAAGGTCTGAGGCTCCTAAA	13.678	ENST00000442982.1;ENST00000447891.1;ENST00000432640.1;ENST00000450803.1;
3pRacePrimer	ENST00000450803.1.3p.89	CAGCACAGAGGAGCTAAATGGCCTG	13.678	ENST00000442982.1;ENST00000447891.1;ENST00000432640.1;ENST00000450803.1;
3pRacePrimer	ENST00000450920.1.3p.239	CATCCCACCTCTGTGCATCCCAGAT	8.52537	ENST00000436032.1;ENST00000450920.1;
3pRacePrimer	ENST00000450920.1.3p.535	TCATCAGCGAAGTGCACAGCTGG	8.52537	ENST00000436032.1;ENST00000450920.1;
3pRacePrimer	ENST00000451216.1.3p.26	AACCTTTGCTGTCTTGGGACGGATC	5.64973	ENST00000431767.1;ENST00000420851.1;ENST00000451228.1;ENST00000438608.1;ENST00000445707.1;ENST00000432194.2;ENST00000451216.1;ENST00000420459.1;ENST00000424730.1;ENST00000417704.1;ENST00000432601.1;ENST00000455807.1;
3pRacePrimer	ENST00000451216.1.3p.320	CACCGCTGCAAGAGGGGAAGTTG	5.64973	ENST00000431767.1;ENST00000420851.1;ENST00000451228.1;ENST00000438608.1;ENST00000445707.1;ENST00000432194.2;ENST00000451216.1;ENST00000420459.1;ENST00000424730.1;ENST00000417704.1;ENST00000432601.1;ENST00000455807.1;
3pRacePrimer	ENST00000451451.1.3p.562	GGCAGGGAGTCCCAAGGGTAGTG	7.96806	ENST00000416037.1;ENST00000417327.1;ENST00000434834.1;ENST00000451451.1;
3pRacePrimer	ENST00000451451.1.3p.653	CAGAGCTCAGTTAGACCCAGACACACG	7.96806	ENST00000416037.1;ENST00000417327.1;ENST00000434834.1;ENST00000451451.1;
3pRacePrimer	ENST00000451478.1.3p.142	CACCGCAAGGACTGGAGAAGGGT	5.14392	ENST00000423031.1;ENST00000451478.1;ENST00000420472.1;ENST00000414195.1;
3pRacePrimer	ENST00000451478.1.3p.207	CACTCAGCTTTCTGAAATGGTGTCCC	5.14392	ENST00000423031.1;ENST00000451478.1;ENST00000420472.1;ENST00000414195.1;
3pRacePrimer	ENST00000451595.1.3p.271	TCTCTGTGTTCCCAGATTGAGCCG	5.4641	ENST00000451595.1;
3pRacePrimer	ENST00000451595.1.3p.66	GAGGAGACTGGGACTCCCCACATCT	5.4641	ENST00000451595.1;
3pRacePrimer	ENST00000451610.1.3p.306	CGCTGCAGGACACGGAGGAGACT	5.33541	ENST00000451610.1;ENST00000417968.1;
3pRacePrimer	ENST00000451610.1.3p.42	GTGGCCTGGGGCTGTCAGACAGTAG	5.33541	ENST00000451610.1;ENST00000417968.1;
3pRacePrimer	ENST00000452320.1.3p.632	CTTCTCCCACTGGTGCCTCATATTGA	197.369	ENST00000429408.1;ENST00000422093.1;ENST00000451809.1;ENST00000448636.1;ENST00000452320.1;
3pRacePrimer	ENST00000452397.1.3p.41	CATCAGTCTGAGTTGGCATAGGGCTTG	31.9438	ENST00000452397.1;
3pRacePrimer	ENST00000452466.1.3p.190	CATTGCGGCCTGGGTAGGAAGAG	9.18307	ENST00000452466.1;
3pRacePrimer	ENST00000452466.1.3p.266	AGGCCTTCTCCACACATTGGAGAAAC	9.18307	ENST00000452466.1;
3pRacePrimer	ENST00000452511.1.3p.194	tatccaggtgtcccacatatgagagcc	3.80485	ENST00000452511.1;
3pRacePrimer	ENST00000452617.1.3p.437	CCCTGTCGGGTTTTACCTCCCCC	6.16625	ENST00000452617.1;
3pRacePrimer	ENST00000452617.1.3p.489	GGACAGCCCACCAGGGTCTGCTT	6.16625	ENST00000452617.1;
3pRacePrimer	ENST00000452639.1.3p.229	CTCCCTGGTACCATACCCCAGCC	18.7295	ENST00000452639.1;
3pRacePrimer	ENST00000452639.1.3p.6	AAGGACTGTGCTCCCAATCCGCTTA	18.7295	ENST00000452639.1;
3pRacePrimer	ENST00000452836.1.3p.31	TTGCTCCCAAACTTACTAGCCATGCC	72.5993	ENST00000452836.1;
3pRacePrimer	ENST00000452836.1.3p.58	AGCCTCTTAAGATTATCCAAgccggc	72.5993	ENST00000452836.1;
3pRacePrimer	ENST00000453010.1.3p.1482	TGTTGATGGATGTCCACCACTCTCC	68.7036	ENST00000453010.1;ENST00000434051.1;
3pRacePrimer	ENST00000453111.1.3p.152	CCTCCTTCCCTAGCTAAGCGCTGC	8.37595	ENST00000453111.1;
3pRacePrimer	ENST00000453111.1.3p.195	ATATGAGCCCCACCCGGCTTCAAT	8.37595	ENST00000453111.1;
3pRacePrimer	ENST00000453199.1.3p.183	agcacagagccctaggacctgtcac	9.48004	ENST00000453199.1;
3pRacePrimer	ENST00000453199.1.3p.277	ATGTTGCTTGCAAGTGGCTTCCTG	9.48004	ENST00000453199.1;
3pRacePrimer	ENST00000453309.1.3p.373	CGCCCGGCCCATTACCTCTTCTT	3.16609	ENST00000453309.1;
3pRacePrimer	ENST00000453309.1.3p.97	GAAAGGGCTTCTCCCAGTTCCCCAC	3.16609	ENST00000453309.1;
3pRacePrimer	ENST00000453451.1.3p.14	ACATTGATGGATAGCCACGTGGATCC	3.99515	ENST00000453451.1;
3pRacePrimer	ENST00000453451.1.3p.55	tgtgtcatgcagctgctatgggg	3.99515	ENST00000453451.1;
3pRacePrimer	ENST00000453457.1.3p.198	TCTGCACCATCTGAACCATCAGTCAC	20.9691	ENST00000453457.1;
3pRacePrimer	ENST00000453457.1.3p.373	CTCTggcccagagaggtggtgtt	20.9691	ENST00000453457.1;
3pRacePrimer	ENST00000453714.2.3p.111	agtggtcagccctgttaagtgacaagc	6.02258	ENST00000453714.2;
3pRacePrimer	ENST00000453714.2.3p.44	tagatgattgctccacatccagCACC	6.02258	ENST00000453714.2;
3pRacePrimer	ENST00000453774.1.3p.314	GGAGCTCTTTGATCCAAGGTGACATGG	54.3189	ENST00000453774.1;
3pRacePrimer	ENST00000453774.1.3p.481	ctccagcctcttgcaaggtttacagtc	54.3189	ENST00000453774.1;
3pRacePrimer	ENST00000453804.1.3p.132	AGAAGCTGGTCTGGCAATCCTCATG	38.5117	ENST00000453804.1;
3pRacePrimer	ENST00000453804.1.3p.622	GCTCCTGCCAAGCCCATGTGTTC	38.5117	ENST00000453804.1;
3pRacePrimer	ENST00000453946.1.3p.137	GCCAGAACTATGGTAGCATGAAGCCA	3.72301	ENST00000439245.1;ENST00000453946.1;
3pRacePrimer	ENST00000453946.1.3p.49	AACTGAGGGCTCCACAGAAGTCTCCA	3.72301	ENST00000439245.1;ENST00000453946.1;
3pRacePrimer	ENST00000454058.1.3p.201	TTGGCTTCCTGAAGACCTCTTCATCC	4.16854	ENST00000454058.1;
3pRacePrimer	ENST00000454058.1.3p.95	CTGCAGAAGGTGCAACTCCACAGC	4.16854	ENST00000454058.1;
3pRacePrimer	ENST00000454153.1.3p.23	ACAGATGCTTTTACAGCTCGCCTTGG	6.77831	ENST00000457577.3;ENST00000417006.1;ENST00000413557.1;ENST00000454153.1;
3pRacePrimer	ENST00000454153.1.3p.7	CAGCCCTGTAGGAGACACCTCCAGA	6.77831	ENST00000457577.3;ENST00000417006.1;ENST00000413557.1;ENST00000454153.1;
3pRacePrimer	ENST00000454361.1.3p.57	GCCTGGACTTTTGAGCCTAAACAGGA	3.49483	ENST00000454361.1;
3pRacePrimer	ENST00000454361.1.3p.63	GTCAATAATGGGCAATAGTCCTGCCC	3.49483	ENST00000454361.1;
3pRacePrimer	ENST00000454503.2.3p.374	CCCATCTGGGCTACTATAACCACATGG	3.18905	ENST00000454503.2;
3pRacePrimer	ENST00000454503.2.3p.89	GGAAGAAGGAATCAGGAGGCAGAGc	3.18905	ENST00000454503.2;
3pRacePrimer	ENST00000454555.1.3p.169	TTCAGGGATCGAGTAATCTGCCAAGC	5.27742	ENST00000454555.1;ENST00000415294.1;
3pRacePrimer	ENST00000454605.1.3p.236	GCACCGTCTGAGGCCACTTCGAG	7.30452	ENST00000454605.1;
3pRacePrimer	ENST00000454605.1.3p.37	GCAGGCCTGTCCCTTTGCTTTCTTA	7.30452	ENST00000454605.1;
3pRacePrimer	ENST00000454723.2.3p.58	TGCCTACTTGTGAGTGCCACTAAAGGC	7.02958	ENST00000454723.2;
3pRacePrimer	ENST00000454723.2.3p.66	GTGTGACACTAATGTTGTATGGGGGCC	7.02958	ENST00000454723.2;
3pRacePrimer	ENST00000454752.1.3p.530	CTCTGTTCCAAAGTCTGTGCTGCTTCC	8.4916	ENST00000454752.1;
3pRacePrimer	ENST00000454752.1.3p.550	TCCATTTTGCAAGTTCTCAGCCTGGC	8.4916	ENST00000454752.1;
3pRacePrimer	ENST00000455257.1.3p.83	TTACGACCACAACAGAACCTGAGGACG	3.76776	ENST00000455257.1;
3pRacePrimer	ENST00000455257.1.3p.89	aaactcttcagcaccatagctggcacc	3.76776	ENST00000455257.1;
3pRacePrimer	ENST00000455309.1.3p.17	ACAAAGCCCTGCAGATCTGCTGCTT	27.2718	ENST00000455309.1;
3pRacePrimer	ENST00000455309.1.3p.757	TCCTGATTCTCCTGTCCTGAGTGAGTG	27.2718	ENST00000455309.1;
3pRacePrimer	ENST00000455607.1.3p.301	TGACCACTCACTGCACAATTCTCTCCC	30.8311	ENST00000455607.1;
3pRacePrimer	ENST00000455607.1.3p.322	CAAGTTCCATCCGTGTGTGATGTCTCC	30.8311	ENST00000455607.1;
3pRacePrimer	ENST00000455995.1.3p.2325	ATTGTGGTTTGGGGGTCAGCACC	44.7998	ENST00000455995.1;
3pRacePrimer	ENST00000456114.1.3p.111	cttccaatcttgctctcctcactctgc	12.6279	ENST00000456114.1;
3pRacePrimer	ENST00000456114.1.3p.96	taatgtgaccactttcaggtgtcccc	12.6279	ENST00000456114.1;
3pRacePrimer	ENST00000456120.1.3p.323	ACTGAGGGAGCCCTTAAAATACCCCG	7.38913	ENST00000456120.1;
3pRacePrimer	ENST00000456120.1.3p.390	GCTGACTTCCACACGGGTGTGTAAA	7.38913	ENST00000456120.1;
3pRacePrimer	ENST00000456253.1.3p.29	AGCCTGAACTTTCTCATCCAACACCC	3.59474	ENST00000414198.1;ENST00000456253.1;
3pRacePrimer	ENST00000456253.1.3p.36	gggagcttagatgtggaagctctttgg	3.59474	ENST00000414198.1;ENST00000456253.1;
3pRacePrimer	ENST00000456363.1.3p.112	GTATGAGTTTGGTCTGGAAGGCCTGAG	75.6267	ENST00000456363.1;
3pRacePrimer	ENST00000456363.1.3p.94	GAGATTCGGAAACTTCTGGTGAGGAGG	75.6267	ENST00000456363.1;
3pRacePrimer	ENST00000456904.1.3p.264	tcggccatgcggtttgtggtaac	64.396	ENST00000456904.1;
3pRacePrimer	ENST00000456904.1.3p.88	GATCATGGGGATTTTGGATGCCAG	64.396	ENST00000456904.1;
3pRacePrimer	ENST00000456938.1.3p.198	CCAACAAAAACCCCTACAAACCCCAC	146.057	ENST00000456938.1;
3pRacePrimer	ENST00000456938.1.3p.494	GGTAGGACACAAGAAAAGGAGAGGGGG	146.057	ENST00000456938.1;
3pRacePrimer	ENST00000457058.1.3p.77	CCATTTCTTCCCACCTTCTACTCCCA	5.78975	ENST00000457058.1;
3pRacePrimer	ENST00000457162.1.3p.18	AGGGGAAACCAAAAATAGCAGGGACG	11.6233	ENST00000457162.1;
3pRacePrimer	ENST00000457536.1.3p.130	accctcagacttaaacaacagcagcgg	2.98325	ENST00000457536.1;
3pRacePrimer	ENST00000457536.1.3p.78	CACAACAGGctcctcccaggtctc	2.98325	ENST00000457536.1;
3pRacePrimer	ENST00000457558.1.3p.258	TTGTCATGGACAGACCATGTGCCT	7.25666	ENST00000457558.1;
3pRacePrimer	ENST00000457558.1.3p.64	AAGGCAGAACAACATGACTGAAGgcg	7.25666	ENST00000457558.1;
3pRacePrimer	ENST00000457647.1.3p.104	TGTAAGCCCTTGGGACAGGTTAAGGC	11.9655	ENST00000457647.1;ENST00000417284.1;
3pRacePrimer	ENST00000457647.1.3p.53	TTGACATTGCCTTCCCGACAGTCA	11.9655	ENST00000457647.1;ENST00000417284.1;
3pRacePrimer	ENST00000457672.1.3p.29	taggtggagctcatataggtcagccgc	6.71077	ENST00000457672.1;
3pRacePrimer	ENST00000457672.1.3p.6	agggctcctcattgaccaaagcaaac	6.71077	ENST00000457672.1;
3pRacePrimer	ENST00000457938.1.3p.100	GCCTCCTCGCTACCTATCAACTATGGC	3.03242	ENST00000457938.1;
3pRacePrimer	ENST00000457938.1.3p.117	CTACCTGTGTGTGTATTAACACGCCGG	3.03242	ENST00000457938.1;
3pRacePrimer	ENST00000457948.1.3p.171	CTCTGCCCTCAAACCACTATCGCC	9.20591	ENST00000457948.1;
3pRacePrimer	ENST00000457948.1.3p.363	TGCAACACTCTGCTGGCcttccc	9.20591	ENST00000457948.1;
3pRacePrimer	ENST00000457957.1.3p.2	GGTCACTTCCTCCACAACCCCAGAG	41.3868	ENST00000457957.1;
3pRacePrimer	ENST00000457957.1.3p.335	actaagaggaactggacaccaggagcC	41.3868	ENST00000457957.1;
3pRacePrimer	ENST00000458147.1.3p.304	CAACATGTAGCTCAAATGACCAGCCC	5.10873	ENST00000458147.1;
3pRacePrimer	ENST00000458147.1.3p.420	TAGAGATGGAAAGGGGGCAAATGG	5.10873	ENST00000458147.1;
3pRacePrimer	ENST00000458346.1.3p.246	GGCTCCTGCTGGGCTGAGTTTGT	6.83029	ENST00000454968.1;ENST00000444184.1;ENST00000419300.1;ENST00000423918.1;ENST00000542697.1;ENST00000454635.1;ENST00000458346.1;ENST00000453213.1;ENST00000412141.1;
3pRacePrimer	ENST00000458346.1.3p.573	TGGGTAATCCAAGCCTCGGCAGG	6.83029	ENST00000454968.1;ENST00000444184.1;ENST00000419300.1;ENST00000423918.1;ENST00000542697.1;ENST00000454635.1;ENST00000458346.1;ENST00000453213.1;ENST00000412141.1;
3pRacePrimer	ENST00000458392.1.3p.1670	CTCGGCTCCAACCGGTTCCACTT	23.2115	ENST00000458392.1;
3pRacePrimer	ENST00000458392.1.3p.232	TCTTTCGAACGCCATCCTCTAAAGCC	23.2115	ENST00000458392.1;
3pRacePrimer	ENST00000458560.1.3p.124	GCCCTGTAATCCTGAGGAGGGGG	10.13	ENST00000458560.1;ENST00000415154.1;
3pRacePrimer	ENST00000458560.1.3p.210	GTCCTGAGAAGAAACCTCGAAGCACA	10.13	ENST00000458560.1;ENST00000415154.1;
3pRacePrimer	ENST00000458661.1.3p.4	TCTGGGGACATTGGGAGGAACAGAG	3.25664	ENST00000458661.1;
3pRacePrimer	ENST00000458661.1.3p.94	TGACTCTACTGTCCCTACCACCCAACC	3.25664	ENST00000458661.1;
3pRacePrimer	ENST00000458677.1.3p.121	GCAATGTATGGAGTGAAAGAGGCTGCC	7.94433	ENST00000458677.1;
3pRacePrimer	ENST00000458677.1.3p.70	cttgtaagAGCCCAGCACAGCACAG	7.94433	ENST00000458677.1;
3pRacePrimer	ENST00000460164.1.3p.204	TAGTCTTTGCAGCGTGGAGTTCACACC	296.845	ENST00000460164.1;ENST00000497397.1;
3pRacePrimer	ENST00000460164.1.3p.381	GTGCCGCCGGTTTCAATCCTGTT	296.845	ENST00000460164.1;ENST00000497397.1;
3pRacePrimer	ENST00000461286.1.3p.3260	GGCTTCAAGCTTTGCTTGGAAACC	20.7001	ENST00000461286.1;
3pRacePrimer	ENST00000461286.1.3p.3450	GCCCTTCCACACCCTCTAACCTAATGA	20.7001	ENST00000461286.1;
3pRacePrimer	ENST00000462083.1.3p.354	AAGAAAGAGCCCCACACCCACCAT	9.64825	ENST00000481153.1;ENST00000462083.1;
3pRacePrimer	ENST00000462083.1.3p.905	TGGTCCACGGAAGACGCTGCTTA	9.64825	ENST00000481153.1;ENST00000462083.1;
3pRacePrimer	ENST00000464343.1.3p.280	gagaagccttgttgagattcctggctg	5.14512	ENST00000438173.2;ENST00000496508.1;ENST00000464343.1;
3pRacePrimer	ENST00000464343.1.3p.361	CTGCAGGCACAAATGAGCTTGGTT	5.14512	ENST00000438173.2;ENST00000496508.1;ENST00000464343.1;
3pRacePrimer	ENST00000464359.1.3p.531	CCCACCCAGAAGGCAGACAGGTC	10.6169	ENST00000464359.1;ENST00000488852.1;ENST00000497811.1;ENST00000461121.1;ENST00000464823.1;ENST00000466155.1;
3pRacePrimer	ENST00000464359.1.3p.561	ACATGTGAACACCTCAGAAGGCACAGC	10.6169	ENST00000464359.1;ENST00000488852.1;ENST00000497811.1;ENST00000461121.1;ENST00000464823.1;ENST00000466155.1;
3pRacePrimer	ENST00000464464.1.3p.390	TCTGGAACCAGTAAGCCCGTTCG	11.6749	ENST00000464464.1;ENST00000467458.1;
3pRacePrimer	ENST00000464464.1.3p.392	ATGCCTGTGCCCAAGTGGGGAAT	11.6749	ENST00000464464.1;ENST00000467458.1;
3pRacePrimer	ENST00000465249.1.3p.110	CCTGCTAGTTAGGAACATGTGGCATGC	4.45161	ENST00000465249.1;
3pRacePrimer	ENST00000465249.1.3p.70	AAGACTGCAGCATTGTGATTGGTGGG	4.45161	ENST00000465249.1;
3pRacePrimer	ENST00000466343.2.3p.254	GCTGTTGCTCAATTGTGTCATCCG	10.4522	ENST00000466343.2;
3pRacePrimer	ENST00000466740.1.3p.103	AGATGCGAATCCTTTCCTTCTCTGCC	5.94979	ENST00000466740.1;
3pRacePrimer	ENST00000466740.1.3p.164	CTCCGGGTCAGCAAGAATTCCATC	5.94979	ENST00000466740.1;
3pRacePrimer	ENST00000468356.1.3p.117	TGACCACAGCAGCAGGGGTTTAACT	3.5138	ENST00000468356.1;ENST00000489312.1;
3pRacePrimer	ENST00000468356.1.3p.438	CTGCGGTCGTGTCCCTGATCACT	3.5138	ENST00000468356.1;ENST00000489312.1;
3pRacePrimer	ENST00000468646.1.3p.109	CCCAACGTTTTCCTTTCCTTCTCCC	7.57392	ENST00000468646.1;ENST00000470712.1;ENST00000498432.1;ENST00000469218.1;ENST00000481148.1;ENST00000464271.1;
3pRacePrimer	ENST00000468646.1.3p.1358	ATGTCTCCTGCCAGTACTAAGGCATGG	7.57392	ENST00000468646.1;ENST00000470712.1;ENST00000498432.1;ENST00000469218.1;ENST00000481148.1;ENST00000464271.1;
3pRacePrimer	ENST00000468859.1.3p.1048	CCGTTCACTGAAGGCCCTGCAGT	2.9623	ENST00000468859.1;
3pRacePrimer	ENST00000468859.1.3p.1165	TTCCCAAATGGTCCCCAGCTTCC	2.9623	ENST00000468859.1;
3pRacePrimer	ENST00000468960.2.3p.271	GACTTCCTGGCCGCGGTGCTTAC	6.60259	ENST00000360902.1;ENST00000468960.2;ENST00000482799.2;
3pRacePrimer	ENST00000468960.2.3p.92	AACGTCAGCATCCTCTGGGGCTC	6.60259	ENST00000360902.1;ENST00000468960.2;ENST00000482799.2;
3pRacePrimer	ENST00000469031.2.3p.1028	AGCAGGTAGGATCACCTGCTGTTTTGG	6.07	ENST00000469031.2;
3pRacePrimer	ENST00000469031.2.3p.1335	GGGACTCAGATGTGAACCTCTCATGGA	6.07	ENST00000469031.2;
3pRacePrimer	ENST00000471265.1.3p.420	GATTCAAAGCAGCATCTATGGGGCAG	4.25633	ENST00000471265.1;
3pRacePrimer	ENST00000471265.1.3p.803	GCCTTATAGGGCTTCGGGCAAAAA	4.25633	ENST00000471265.1;
3pRacePrimer	ENST00000471731.1.3p.114	CATAACCATGAGGGAATCTCCCGC	8.2788	ENST00000471731.1;
3pRacePrimer	ENST00000471731.1.3p.73	TCCTTACCTCCATCTTCATGGCGATC	8.2788	ENST00000471731.1;
3pRacePrimer	ENST00000471990.1.3p.181	CAGTTGGGCACATCTGCACACATT	9.8273	ENST00000471990.1;
3pRacePrimer	ENST00000471990.1.3p.58	GTTGCCATGCAGAATGTCTGTTGGTC	9.8273	ENST00000471990.1;
3pRacePrimer	ENST00000477539.1.3p.459	ACACCTGTCCATCAGACAAGGATGAGC	7.44905	ENST00000477539.1;ENST00000496154.1;ENST00000496242.1;ENST00000466156.1;
3pRacePrimer	ENST00000477539.1.3p.497	CAAAGAAAGCTGAGCCAGCTTCACTG	7.44905	ENST00000477539.1;ENST00000496154.1;ENST00000496242.1;ENST00000466156.1;
3pRacePrimer	ENST00000477643.1.3p.30	GCAGAGGTTGGAATGGCATTGTGC	26.5313	ENST00000467240.1;ENST00000477643.1;ENST00000479039.1;
3pRacePrimer	ENST00000477643.1.3p.47	GTCCTGTGCTCAACATTGCTTATCGG	26.5313	ENST00000467240.1;ENST00000477643.1;ENST00000479039.1;
3pRacePrimer	ENST00000478824.1.3p.141	tgttctctcaccccaacctttccct	10.954	ENST00000478824.1;
3pRacePrimer	ENST00000478824.1.3p.761	GGATATTGCCATGTCACAAGTCCAGG	10.954	ENST00000478824.1;
3pRacePrimer	ENST00000478988.1.3p.127	TTTCTGGAATCCTAGAGGATGCACGG	3.02461	ENST00000478988.1;
3pRacePrimer	ENST00000478988.1.3p.199	TTCACCCAATGTGTCCATCTCTCCTC	3.02461	ENST00000478988.1;
3pRacePrimer	ENST00000480018.1.3p.429	AGGCCCCACCAGGCTCTTCACTG	13.4811	ENST00000480018.1;
3pRacePrimer	ENST00000480018.1.3p.97	ACTGCCTTGACCTGCTTTCTGAGGA	13.4811	ENST00000480018.1;
3pRacePrimer	ENST00000480208.1.3p.185	TTAGCTCTCATCTCACCAGCCCATCA	28.2364	ENST00000480208.1;
3pRacePrimer	ENST00000480208.1.3p.202	ACAGATGTCCAACACTTCCACCTGGA	28.2364	ENST00000480208.1;
3pRacePrimer	ENST00000482368.1.3p.103	TCAGGAGTTCTTGACTGGCCAATGTG	104.635	ENST00000482368.1;
3pRacePrimer	ENST00000482368.1.3p.4	GGGGACTGAACATCGTTCACCGAAT	104.635	ENST00000482368.1;
3pRacePrimer	ENST00000482375.1.3p.142	AGGGGATGAAAAGGAAGGGGTGCC	9.18653	ENST00000482375.1;
3pRacePrimer	ENST00000482375.1.3p.212	CGCAGCTTGCACAGAAGGTATGG	9.18653	ENST00000482375.1;
3pRacePrimer	ENST00000482787.1.3p.1558	AGTACCTGATGTGTTGGAAGGGTGGAG	8.08282	ENST00000490001.1;ENST00000467313.1;ENST00000482787.1;
3pRacePrimer	ENST00000482787.1.3p.237	CCCAAGTGCAAAGTGGCCATTTGT	8.08282	ENST00000490001.1;ENST00000467313.1;ENST00000482787.1;
3pRacePrimer	ENST00000483289.1.3p.1139	caaatggaaggtttgtgggaaccctg	147.965	ENST00000483289.1;
3pRacePrimer	ENST00000483759.2.3p.265	CTTGGCTACTGAGTGTTCTGGGCAAA	17.9187	ENST00000483759.2;
3pRacePrimer	ENST00000483759.2.3p.6	GCAGCAGCAGATGATGCAAGAATCC	17.9187	ENST00000483759.2;
3pRacePrimer	ENST00000484721.1.3p.174	gggctggaacaaggactcttttctcTG	73.8247	ENST00000484721.1;
3pRacePrimer	ENST00000484721.1.3p.176	ttgcaaatacccaaggtcaccctg	73.8247	ENST00000484721.1;
3pRacePrimer	ENST00000487421.1.3p.139	GAGACTCACAGGCAAAGAACTGCCA	3.6829	ENST00000477848.1;ENST00000478167.1;ENST00000487421.1;ENST00000456721.1;
3pRacePrimer	ENST00000487421.1.3p.333	GAAGTCCATGGACCGCTCCAGCA	3.6829	ENST00000477848.1;ENST00000478167.1;ENST00000487421.1;ENST00000456721.1;
3pRacePrimer	ENST00000488190.1.3p.479	gctcagaacaaattgcatcccctctc	9.76496	ENST00000488190.1;
3pRacePrimer	ENST00000488190.1.3p.910	GATAAGCCATGTACTGAGCAAGCCTGG	9.76496	ENST00000488190.1;
3pRacePrimer	ENST00000490005.1.3p.23	CAGGGGATTGCAGTGGCAAAGCTAG	53.6327	ENST00000477928.1;ENST00000466034.1;ENST00000490005.1;
3pRacePrimer	ENST00000490005.1.3p.354	GGCTAGGTCTTGGAGGCTGGTGTAAG	53.6327	ENST00000477928.1;ENST00000466034.1;ENST00000490005.1;
3pRacePrimer	ENST00000491463.3.3p.19	CAACTTCGTGTACGACGACGGGAAC	5.9016	ENST00000491463.3;ENST00000485422.3;
3pRacePrimer	ENST00000491463.3.3p.439	CCAACCCCTCCTACCGGCAAAGA	5.9016	ENST00000491463.3;ENST00000485422.3;
3pRacePrimer	ENST00000491862.1.3p.380	TCTCAGGGTTGAACAGAGCATGAAGG	36.6628	ENST00000491862.1;ENST00000467912.1;ENST00000480639.1;ENST00000479270.1;
3pRacePrimer	ENST00000492960.1.3p.555	AGTTGGGCTGATGTTGTTGTTGGTGG	20.1476	ENST00000492960.1;
3pRacePrimer	ENST00000493038.2.3p.1152	CTGTGGTGACCTGTCTGTATTTGCGA	4.6018	ENST00000493038.2;
3pRacePrimer	ENST00000493038.2.3p.885	cttaaaatACCAAACGGGAGGGGCAG	4.6018	ENST00000493038.2;
3pRacePrimer	ENST00000493825.1.3p.104	GGACTGGCTGCTCAAACTCCACAAT	7.1808	ENST00000497652.1;ENST00000478823.1;ENST00000493825.1;
3pRacePrimer	ENST00000493825.1.3p.150	GGGATTCCAGAGTCAAAGGCTGATCA	7.1808	ENST00000497652.1;ENST00000478823.1;ENST00000493825.1;
3pRacePrimer	ENST00000494849.1.3p.214	CCCTGTGTGAGCTCTGGCATCTTT	26.8688	ENST00000494849.1;
3pRacePrimer	ENST00000494849.1.3p.58	CAGTTTTCGTCCCCTCCTTGGGTC	26.8688	ENST00000494849.1;
3pRacePrimer	ENST00000494875.2.3p.18	CTAGCTGGGGAGGGAGAGGCCATAT	5.63187	ENST00000494875.2;
3pRacePrimer	ENST00000494875.2.3p.222	TGTGAGAGTTCCAGAGCCTCAAACTCC	5.63187	ENST00000494875.2;
3pRacePrimer	ENST00000495081.1.3p.156	AGTGGAGGAGATATCCTTGCTGATGGC	9.62095	ENST00000495081.1;
3pRacePrimer	ENST00000495917.1.3p.109	GCTGGGCCAACCACAGTCCTCTCT	27.3129	ENST00000495917.1;
3pRacePrimer	ENST00000495917.1.3p.216	GGATGGGCTCACTGTGGCCAAAC	27.3129	ENST00000495917.1;
3pRacePrimer	ENST00000496943.1.3p.7	tgaggatgaggaacatggtgttgcag	4.23255	ENST00000496943.1;
3pRacePrimer	ENST00000496943.1.3p.9	tcatcacttggaagaaagcagcccag	4.23255	ENST00000496943.1;
5pRacePrimer	ENST00000323380.3.5p.462	AGCCCAGTGGTGGTCTAAGGGGC	3.78558	ENST00000323380.3;
5pRacePrimer	ENST00000323380.3.5p.480	TGGAAGAGAAGGATGCTTCAGCCA	3.78558	ENST00000323380.3;
5pRacePrimer	ENST00000342892.4.5p.1524	GGTTCTCCTTTCATGTGTGCTGATGG	4.4946	ENST00000342892.4;
5pRacePrimer	ENST00000342892.4.5p.1769	ATTTATAGCCTCTGGGTTTGGCAGGG	4.4946	ENST00000342892.4;
5pRacePrimer	ENST00000354642.2.5p.206	AGTACAAGGGTCGACCCCCAAAGG	262.002	ENST00000354642.2;
5pRacePrimer	ENST00000354642.2.5p.497	aagtcAGAGTCACCTAAGGTCCTGCGA	262.002	ENST00000354642.2;
5pRacePrimer	ENST00000355837.2.5p.1136	TTGGCTTATGCGTGGGTTTTTGCC	14.795	ENST00000355837.2;
5pRacePrimer	ENST00000355837.2.5p.1422	AACAACACCTCGCTTTGGAGGGG	14.795	ENST00000355837.2;
5pRacePrimer	ENST00000356672.3.5p.771	GCAAACTGACTGCTCAGGGGAAGC	35.3529	ENST00000356672.3;ENST00000444467.1;
5pRacePrimer	ENST00000356672.3.5p.820	GGCCACTATCCTTTTGGTTTCAGGG	35.3529	ENST00000356672.3;ENST00000444467.1;
5pRacePrimer	ENST00000360528.2.5p.101	agtttgcataagtggttggtggcagg	13.55	ENST00000360528.2;
5pRacePrimer	ENST00000360528.2.5p.76	ggtgcagcatttgggaggtgattaga	13.55	ENST00000360528.2;
5pRacePrimer	ENST00000366287.3.5p.566	ggcgaaagagcgaaactccatctaac	3.63786	ENST00000366287.3;
5pRacePrimer	ENST00000366287.3.5p.664	ATCTACTCACTGATGTATGGGCCAGgg	3.63786	ENST00000366287.3;
5pRacePrimer	ENST00000366321.2.5p.164	CTCAAGGAGGAAATGAGGGGTGGTT	3.22306	ENST00000366321.2;
5pRacePrimer	ENST00000366321.2.5p.529	aatttacaaattgcccgggcggg	3.22306	ENST00000366321.2;
5pRacePrimer	ENST00000369381.2.5p.2283	CAGGATTTTCCCCAGGACTTCTGACTC	6.8049	ENST00000369381.2;
5pRacePrimer	ENST00000369381.2.5p.33	acacacacacacacgcacacCAGAG	6.8049	ENST00000369381.2;
5pRacePrimer	ENST00000371487.3.5p.378	gccatgctttgattggcaTGGCT	8.44936	ENST00000371487.3;
5pRacePrimer	ENST00000371487.3.5p.4	gaggttcggagactggcacaggtct	8.44936	ENST00000371487.3;
5pRacePrimer	ENST00000380931.2.5p.1644	cttgtatcctcttctgggtgcttggtg	36.0954	ENST00000380931.2;ENST00000544859.1;ENST00000440379.1;
5pRacePrimer	ENST00000380931.2.5p.257	tacttcaaggagcacaggcaggctc	36.0954	ENST00000380931.2;ENST00000544859.1;ENST00000440379.1;
5pRacePrimer	ENST00000382445.4.5p.1030	cgcacacatgcacacttgcacac	11.3822	ENST00000316083.2;ENST00000382445.4;
5pRacePrimer	ENST00000382445.4.5p.207	cacatgcacacacaagcacatgtgc	11.3822	ENST00000316083.2;ENST00000382445.4;
5pRacePrimer	ENST00000388909.4.5p.529	TAGGTGGTCATGTGGCACAGCCT	9.35274	ENST00000388909.4;
5pRacePrimer	ENST00000388909.4.5p.80	GGATGGGCCTTGAGTGAAGGGATGT	9.35274	ENST00000388909.4;
5pRacePrimer	ENST00000392688.2.5p.1332	TCTGAGAGGCACTCTGGGTCGGCT	9.96805	ENST00000392688.2;ENST00000445097.1;
5pRacePrimer	ENST00000392688.2.5p.597	TCCAGAAACCATCATGGATCTGCG	9.96805	ENST00000392688.2;ENST00000445097.1;
5pRacePrimer	ENST00000394512.2.5p.322	CCCAACCCAGCTTTCCCTAGAATTCA	11.8481	ENST00000394512.2;
5pRacePrimer	ENST00000394512.2.5p.421	GTTGCCTTCCTGGCTTGACTCTGC	11.8481	ENST00000394512.2;
5pRacePrimer	ENST00000394742.3.5p.87	ATAGTTCCTGGTGGAAGGTGATCAGCG	125.836	ENST00000394742.3;
5pRacePrimer	ENST00000399447.2.5p.12	agatctcgctttcagaaaaccacCCG	4.76614	ENST00000438432.1;ENST00000399447.2;
5pRacePrimer	ENST00000399447.2.5p.66	GATCTTCCTAGAATGCAGCCAGAAGCC	4.76614	ENST00000438432.1;ENST00000399447.2;
5pRacePrimer	ENST00000399870.3.5p.479	GCATAGCTCCCCAAATTCCTGTGAGA	5.28695	ENST00000399870.3;
5pRacePrimer	ENST00000400353.2.5p.1219	GCATGGTTTGTCTTCACAGTGGACAG	6.72287	ENST00000427447.1;ENST00000400353.2;
5pRacePrimer	ENST00000400353.2.5p.1502	GGGAAGAGGAGCCACTGCCTACTAAAC	6.72287	ENST00000427447.1;ENST00000400353.2;
5pRacePrimer	ENST00000409054.1.5p.735	TGCTTTCGGCTTTGTCTTCTGCTC	19.35	ENST00000409054.1;
5pRacePrimer	ENST00000409054.1.5p.836	GGCCTATAAAAAGGAAGGCCGACTCTC	19.35	ENST00000409054.1;
5pRacePrimer	ENST00000411427.1.5p.457	CGGGTGAAGGAGCTTGGGGAGAG	16.8675	ENST00000411427.1;
5pRacePrimer	ENST00000411427.1.5p.89	ACGTGGCGTGTTCTACAGTGGACCC	16.8675	ENST00000411427.1;
5pRacePrimer	ENST00000411512.1.5p.145	GACTCTCTCTTCCAGAGGGCAGTTTCA	18.1575	ENST00000411512.1;
5pRacePrimer	ENST00000411512.1.5p.90	TTTTCAGACGCAGCAGATCCTTGG	18.1575	ENST00000411512.1;
5pRacePrimer	ENST00000411835.1.5p.300	GGAAACATACAAGACAGTGGTCCGGA	8.49558	ENST00000411835.1;ENST00000429200.1;
5pRacePrimer	ENST00000411835.1.5p.58	gaagtcttcaggcatgcatggctct	8.49558	ENST00000411835.1;ENST00000429200.1;
5pRacePrimer	ENST00000411978.1.5p.254	GCTGATGATCTTCACCTACAGGATCCC	8.63966	ENST00000432038.1;ENST00000411978.1;
5pRacePrimer	ENST00000411978.1.5p.99	TGCTACCCCCATTGATGGCAACAG	8.63966	ENST00000432038.1;ENST00000411978.1;
5pRacePrimer	ENST00000412112.3.5p.169	gaatttcaggatCTGGGGATCTTGGG	3.74168	ENST00000412112.3;
5pRacePrimer	ENST00000412112.3.5p.337	ctgggctttctcagggacagtttatgc	3.74168	ENST00000412112.3;
5pRacePrimer	ENST00000412266.1.5p.2855	GTGTTTTGGGGGCTGGAGGGGAT	4.64372	ENST00000412266.1;
5pRacePrimer	ENST00000412376.1.5p.218	atcctgcagacacttgctatctggacc	8.64291	ENST00000412376.1;
5pRacePrimer	ENST00000412376.1.5p.80	acaagctggtgtaagagcatggggtc	8.64291	ENST00000412376.1;
5pRacePrimer	ENST00000412489.1.5p.132	cagagtctctttctgtcacccatgctg	2.9285	ENST00000412489.1;
5pRacePrimer	ENST00000412489.1.5p.94	ggagcgcagtgctgtgatcttgg	2.9285	ENST00000412489.1;
5pRacePrimer	ENST00000412549.1.5p.549	GGGGTGGCAGCTCCTTTTAAGAGTTTC	5.05253	ENST00000412549.1;
5pRacePrimer	ENST00000412549.1.5p.680	TCTTCTCTCTATACAGGTGGGGTGGGG	5.05253	ENST00000412549.1;
5pRacePrimer	ENST00000412595.3.5p.327	CCTCTTGAACTTAGAAGGCTTGCCCA	11.0496	ENST00000412595.3;
5pRacePrimer	ENST00000412595.3.5p.475	CTGTTCTCTGAGCTGTTAGGCCAATCC	11.0496	ENST00000412595.3;
5pRacePrimer	ENST00000412640.2.5p.270	TGAAGCTGCTCTTGGATTTCCAAGGG	30.3986	ENST00000540802.1;ENST00000412640.2;ENST00000424417.2;
5pRacePrimer	ENST00000412640.2.5p.554	GGTCTATTCCTCAGCCTCACAGTTTGC	30.3986	ENST00000540802.1;ENST00000412640.2;ENST00000424417.2;
5pRacePrimer	ENST00000412701.1.5p.139	TTGTGAAGTATCCAGGTGACTCTGGGG	7.9789	ENST00000412701.1;
5pRacePrimer	ENST00000412701.1.5p.22	CTGCAAGTCCTGGGCCACCAGTAAA	7.9789	ENST00000412701.1;
5pRacePrimer	ENST00000413063.1.5p.135	tactcctgagccttttgtagggaGGGA	5.88233	ENST00000413063.1;
5pRacePrimer	ENST00000413063.1.5p.148	GAGACGATAAAAGCTGTctggtgcctc	5.88233	ENST00000413063.1;
5pRacePrimer	ENST00000413179.1.5p.140	AACATCTTGGATACCCAGCTGGTTGC	3.40515	ENST00000413179.1;
5pRacePrimer	ENST00000413179.1.5p.159	agtaaGGCTTTAAAGCTCCTGCACGGC	3.40515	ENST00000413179.1;
5pRacePrimer	ENST00000413238.1.5p.2222	GGGGAAAAGGGAAAGTTCAGCTCATC	14.313	ENST00000447563.1;ENST00000438049.1;ENST00000413238.1;
5pRacePrimer	ENST00000413238.1.5p.2975	GAAATCTTCCCCTGGATATCCCATCC	14.313	ENST00000447563.1;ENST00000438049.1;ENST00000413238.1;
5pRacePrimer	ENST00000413352.1.5p.19	GCCCTTACACATTTCTGGGAGGTGG	3.12875	ENST00000413352.1;
5pRacePrimer	ENST00000413352.1.5p.242	CTTCTTTTCCTTGGTTGGAGCTGAGC	3.12875	ENST00000413352.1;
5pRacePrimer	ENST00000413451.1.5p.65	CCCCTCCTTTCTTTCCACAGCACTT	35.5576	ENST00000413451.1;
5pRacePrimer	ENST00000413602.1.5p.1285	AACTTTACCTGCCAGCGTGGCCC	5.80752	ENST00000413602.1;
5pRacePrimer	ENST00000413602.1.5p.1419	CCTCTGGGGTCCTGGGAGCTCAG	5.80752	ENST00000413602.1;
5pRacePrimer	ENST00000413666.1.5p.756	CTCTGAACAGAGCCTTGGAATTCAGCC	4.18396	ENST00000413666.1;
5pRacePrimer	ENST00000413666.1.5p.829	TGGTTCACAAAAGAGTGCTTGCTGCC	4.18396	ENST00000413666.1;
5pRacePrimer	ENST00000413794.2.5p.301	GGCGAACGCAGCATCTAATGGGT	67.6527	ENST00000413794.2;ENST00000536744.1;ENST00000538317.1;
5pRacePrimer	ENST00000413794.2.5p.456	cctccatcttcaaagctggcaatg	67.6527	ENST00000413794.2;ENST00000536744.1;ENST00000538317.1;
5pRacePrimer	ENST00000413825.1.5p.130	GAGGGACAAGGTAATTGAGGATGAGGC	3.20242	ENST00000442558.1;ENST00000412513.1;ENST00000451675.1;ENST00000413825.1;
5pRacePrimer	ENST00000413825.1.5p.141	CACAGTGACACACTGTCCTTTGGACTG	3.20242	ENST00000442558.1;ENST00000412513.1;ENST00000451675.1;ENST00000413825.1;
5pRacePrimer	ENST00000413923.1.5p.2	GCGTTCACTGTAGGCCTGAATGCTG	5.16281	ENST00000413923.1;ENST00000424391.1;ENST00000457834.1;ENST00000438635.1;
5pRacePrimer	ENST00000413923.1.5p.64	GGGGTGGTTGTTTGCTTGACATTG	5.16281	ENST00000413923.1;ENST00000424391.1;ENST00000457834.1;ENST00000438635.1;
5pRacePrimer	ENST00000414261.1.5p.103	ACAGCCATCTTTCTATGCCTGGAGTGG	8.21251	ENST00000414261.1;
5pRacePrimer	ENST00000414261.1.5p.4	GATGTAGGAACAGCCTGCTGGCTCA	8.21251	ENST00000414261.1;
5pRacePrimer	ENST00000414264.1.5p.50	CATATCCAGAATTATCCCGCTCCCTG	5.45384	ENST00000430431.1;ENST00000414264.1;
5pRacePrimer	ENST00000414264.1.5p.61	ATCCCAGGTAGTGGTAGGTAACACGGC	5.45384	ENST00000430431.1;ENST00000414264.1;
5pRacePrimer	ENST00000414365.1.5p.263	TGCCATGTTAACTCCACATGCAGC	13.0773	ENST00000414365.1;
5pRacePrimer	ENST00000414365.1.5p.382	CCAACTTCGGAGAAAGGTGAGCTACAG	13.0773	ENST00000414365.1;
5pRacePrimer	ENST00000414383.1.5p.385	GGAGTAAGCTCTGAGCAGCAGGAGAAA	27.1202	ENST00000414383.1;
5pRacePrimer	ENST00000414383.1.5p.59	ATACCTTGGAAATTTGGCTGGGTCCC	27.1202	ENST00000414383.1;
5pRacePrimer	ENST00000414392.1.5p.279	CGCAAGCTGACTATCCACAACAACTCC	9.00939	ENST00000414392.1;
5pRacePrimer	ENST00000414392.1.5p.90	CTTTGCACGAGGCCATGCTCATCTT	9.00939	ENST00000414392.1;
5pRacePrimer	ENST00000414426.1.5p.212	TCCTCCCTTTATTTTTGGCTTGGGGC	8.29986	ENST00000414426.1;
5pRacePrimer	ENST00000414515.1.5p.261	tggatgatctgattggtcaagcctgg	7.81484	ENST00000414515.1;
5pRacePrimer	ENST00000414515.1.5p.311	tcttcatggactccagcagatggaag	7.81484	ENST00000414515.1;
5pRacePrimer	ENST00000414722.1.5p.104	GCACATCTCTCACTGAACAGATGAGGG	5.81807	ENST00000414722.1;ENST00000435944.1;ENST00000454857.1;
5pRacePrimer	ENST00000414722.1.5p.41	atgtttctgaatctccatCGGGGTCG	5.81807	ENST00000414722.1;ENST00000435944.1;ENST00000454857.1;
5pRacePrimer	ENST00000415004.1.5p.160	atatgtagggttcggtaccatccgca	3.11538	ENST00000415004.1;
5pRacePrimer	ENST00000415004.1.5p.309	agtttcaggcatcccctgggggt	3.11538	ENST00000415004.1;
5pRacePrimer	ENST00000415011.1.5p.275	CCTCAGTCTCTTCTATCTGCGCGTCA	28.5725	ENST00000415011.1;
5pRacePrimer	ENST00000415011.1.5p.414	GAAGTGGAAAGGCACAGTCTCCTCTCC	28.5725	ENST00000415011.1;
5pRacePrimer	ENST00000415141.1.5p.242	TTTAGGGAGGTGATAAGGAGATGGGCG	11.0275	ENST00000415141.1;
5pRacePrimer	ENST00000415141.1.5p.284	ACCGCACAAACTGACCACATGGC	11.0275	ENST00000415141.1;
5pRacePrimer	ENST00000415194.1.5p.240	ATTTCCAGAGGAAGGGACCACTTTGG	84.0109	ENST00000415194.1;
5pRacePrimer	ENST00000415194.1.5p.292	GGTGGACTGGATCTTGGTAAGCAGAGG	84.0109	ENST00000415194.1;
5pRacePrimer	ENST00000415305.1.5p.1846	AAGAGGTATCACAGGGCTTTCCTGTCC	7.82493	ENST00000415305.1;
5pRacePrimer	ENST00000415305.1.5p.741	GTGGGGCTCTGTTTGGTGTGATGTA	7.82493	ENST00000415305.1;
5pRacePrimer	ENST00000415437.1.5p.275	CAGTAGAGCCAGGCATAGCCAACGT	5.68542	ENST00000415437.1;
5pRacePrimer	ENST00000415437.1.5p.740	GAGACCTGACTTTCATGCAGTTTGCC	5.68542	ENST00000415437.1;
5pRacePrimer	ENST00000415503.1.5p.521	ggctggagccccgatgctagctac	16.4641	ENST00000415503.1;
5pRacePrimer	ENST00000415503.1.5p.531	caatggctggcttgagtggacttc	16.4641	ENST00000415503.1;
5pRacePrimer	ENST00000415506.1.5p.450	GGGGGCGTTCAGCCTTTCTGTTT	57.4598	ENST00000415506.1;ENST00000447488.1;
5pRacePrimer	ENST00000415506.1.5p.458	TGCTGTGTGCTGTCCAGATGCCT	57.4598	ENST00000415506.1;ENST00000447488.1;
5pRacePrimer	ENST00000415549.1.5p.112	ACCAATGTGACTTGACAGTGACGCTG	2.92201	ENST00000415549.1;
5pRacePrimer	ENST00000415549.1.5p.143	aatatgtcgcaaggccacagttgg	2.92201	ENST00000415549.1;
5pRacePrimer	ENST00000415586.1.5p.139	TTTCCCTTTGGCCACATTCTGGTAGC	21.0743	ENST00000415586.1;
5pRacePrimer	ENST00000415586.1.5p.186	GGGATGGGAATAGGAGAGGAGAACCA	21.0743	ENST00000415586.1;
5pRacePrimer	ENST00000415611.1.5p.307	CAACCCAAGACCAATTACTCAGCCTCC	8.79939	ENST00000415611.1;
5pRacePrimer	ENST00000415611.1.5p.76	ATGGAAAGTAATGCTGCAGGGAAGCC	8.79939	ENST00000415611.1;
5pRacePrimer	ENST00000415675.1.5p.2509	AGGAAGGGTAAGGGGCAGGGCTG	14.6166	ENST00000415675.1;
5pRacePrimer	ENST00000415675.1.5p.2726	AGGAGGAGAGTGAAGGTAGAGGGGTGA	14.6166	ENST00000415675.1;
5pRacePrimer	ENST00000415731.1.5p.243	TAGCAGACAACACAGTAGCGATGGAGG	32.0175	ENST00000415731.1;
5pRacePrimer	ENST00000415731.1.5p.262	TGCTGCCCACAGGCACGTTCATA	32.0175	ENST00000415731.1;
5pRacePrimer	ENST00000415964.1.5p.285	TTCCAACTGTCGCAGGAATCCCT	10.691	ENST00000415964.1;
5pRacePrimer	ENST00000415964.1.5p.91	TTAAGTCCCCAATTCCATGTCTGCCC	10.691	ENST00000415964.1;
5pRacePrimer	ENST00000416069.1.5p.348	ACcaggtagcttgaaccagaatggtgg	33.6463	ENST00000416069.1;
5pRacePrimer	ENST00000416069.1.5p.541	ggggtttactaatggtgtggatTGCC	33.6463	ENST00000416069.1;
5pRacePrimer	ENST00000416072.1.5p.167	TGACAAGTACCAGGCTTTGATGGACG	35.0531	ENST00000416072.1;
5pRacePrimer	ENST00000416072.1.5p.274	TCTGCCCTCTGTACAGAGATGTACGGC	35.0531	ENST00000416072.1;
5pRacePrimer	ENST00000416453.1.5p.436	CCCCAGGAGGAGAAGTCTCCATTG	13.4428	ENST00000416453.1;
5pRacePrimer	ENST00000416453.1.5p.606	GTAGCTTAGGAAGGGTGACACCACTGC	13.4428	ENST00000416453.1;
5pRacePrimer	ENST00000416521.1.5p.150	GATTCAACTGTGTGGAAcctatgccg	6.17438	ENST00000416521.1;
5pRacePrimer	ENST00000416521.1.5p.61	gctttctgccattgttatcgtccagc	6.17438	ENST00000416521.1;
5pRacePrimer	ENST00000416578.1.5p.138	GGCAAGCACTAAGTGTTTAGGGATGCC	7.54249	ENST00000416578.1;
5pRacePrimer	ENST00000416578.1.5p.61	GGGCACAACTGGTTTAAGGCAATCTG	7.54249	ENST00000416578.1;
5pRacePrimer	ENST00000417099.1.5p.1417	CAGCTCAACTCATCCTCCTGTGTCACG	21.7337	ENST00000417099.1;
5pRacePrimer	ENST00000417099.1.5p.82	TCCCACTCTCCCCAAGGGACAGTAG	21.7337	ENST00000417099.1;
5pRacePrimer	ENST00000417123.1.5p.675	GGCGTGGGGATTTTCTGTTCTACTGA	3.66319	ENST00000417123.1;
5pRacePrimer	ENST00000417390.1.5p.113	CTTCGGCTGACAATGGCTTGAACA	9.31576	ENST00000417390.1;
5pRacePrimer	ENST00000417390.1.5p.249	TGAAGGACAAGGCTTTTGGAACCC	9.31576	ENST00000417390.1;
5pRacePrimer	ENST00000417474.1.5p.47	AGTGACTGCTGATGACCTTTGCTCTCC	6.26331	ENST00000417474.1;
5pRacePrimer	ENST00000417474.1.5p.55	CAGCAGACCATGTGACTACTGCAGTTG	6.26331	ENST00000417474.1;
5pRacePrimer	ENST00000417612.1.5p.276	GAGGCATGACAGAATGAGGAGGGTTT	6.00281	ENST00000417612.1;
5pRacePrimer	ENST00000417612.1.5p.278	ATTCCTTCTCACTTCAGGGCACAGTCC	6.00281	ENST00000417612.1;
5pRacePrimer	ENST00000417643.1.5p.12	TGGTGGTTGACTGGTCCTTCTCTGG	11.7312	ENST00000417643.1;
5pRacePrimer	ENST00000417643.1.5p.280	GTCAGCAGACTTGGTGTGGAAGTCTCC	11.7312	ENST00000417643.1;
5pRacePrimer	ENST00000417798.1.5p.31	TAGGAAATTCGGCGCCTTCATCAG	3.05316	ENST00000415391.1;ENST00000417798.1;
5pRacePrimer	ENST00000417798.1.5p.88	TCTAGACTTGGAGTGGGATCAGCATcc	3.05316	ENST00000415391.1;ENST00000417798.1;
5pRacePrimer	ENST00000417881.1.5p.766	tggtttctgtgatccgcttccca	5.11433	ENST00000417881.1;
5pRacePrimer	ENST00000417881.1.5p.985	agcttctctcttctgctggttgttggg	5.11433	ENST00000417881.1;
5pRacePrimer	ENST00000417970.1.5p.204	ttctgtgattccacacatacgaggcc	170.196	ENST00000417970.1;
5pRacePrimer	ENST00000417970.1.5p.397	agagggacacggggagtgcgtgta	170.196	ENST00000417970.1;
5pRacePrimer	ENST00000418029.1.5p.266	GTGTTTGGGACTGCGCTCAACTATGT	8.44851	ENST00000418029.1;
5pRacePrimer	ENST00000418029.1.5p.372	GTAGGCACATTGAGGATAAGTCCACCG	8.44851	ENST00000418029.1;
5pRacePrimer	ENST00000418254.2.5p.281	ATGGAGAAGGCCAAGCCCAGGAT	35.8544	ENST00000222396.5;ENST00000418254.2;ENST00000544329.1;
5pRacePrimer	ENST00000418254.2.5p.68	CAGTGGATGTGCTGGGTGATGGTTA	35.8544	ENST00000222396.5;ENST00000418254.2;ENST00000544329.1;
5pRacePrimer	ENST00000418352.2.5p.19	TCCTATGAGCTGACACAGCCACCCT	40.5057	ENST00000440387.2;ENST00000418352.2;ENST00000448061.2;
5pRacePrimer	ENST00000418352.2.5p.202	TCATCTATGAGGACAGCAAACGACCC	40.5057	ENST00000440387.2;ENST00000418352.2;ENST00000448061.2;
5pRacePrimer	ENST00000418534.1.5p.203	TCTGTAGGACAGAGTTGCCAGCTGTCA	7.12409	ENST00000418534.1;
5pRacePrimer	ENST00000418534.1.5p.279	GCTGTGGCTACCGAGTGACATCATATG	7.12409	ENST00000418534.1;
5pRacePrimer	ENST00000418963.1.5p.128	ccagtagtggtgcgtcagatccctc	4.57906	ENST00000418963.1;
5pRacePrimer	ENST00000418963.1.5p.1394	GCCTCCCTGTCTTAAAGtcatctgtgc	4.57906	ENST00000418963.1;
5pRacePrimer	ENST00000418968.1.5p.593	TAACTCAGGCCACATAGCTCCACCTCA	5.02516	ENST00000418968.1;
5pRacePrimer	ENST00000418968.1.5p.702	CAGCTTTCTGAAACCATTGCCCCT	5.02516	ENST00000418968.1;
5pRacePrimer	ENST00000418970.1.5p.1508	CTCTGGGCTCATCTCACAGCCGC	12.6738	ENST00000418970.1;ENST00000424351.1;ENST00000439208.1;
5pRacePrimer	ENST00000418970.1.5p.1591	GTTCGCGCCCTGGTTTACAGCGT	12.6738	ENST00000418970.1;ENST00000424351.1;ENST00000439208.1;
5pRacePrimer	ENST00000419101.1.5p.669	ttgacccctccaaggttaggaagaca	68.7065	ENST00000419101.1;ENST00000432733.1;
5pRacePrimer	ENST00000419101.1.5p.970	AGTGAAAGTATGGTTCACTcccctgcc	68.7065	ENST00000419101.1;ENST00000432733.1;
5pRacePrimer	ENST00000419105.1.5p.13	TCTCTCTGTGCTGTGGGACACTGGT	24.5915	ENST00000419105.1;
5pRacePrimer	ENST00000419105.1.5p.18	AATATTTCACACCCTGCCTCCCAAGG	24.5915	ENST00000419105.1;
5pRacePrimer	ENST00000419251.1.5p.44	GGGAGCTATGCATAAAGTGGGTGTTCG	2.89648	ENST00000437897.2;ENST00000419251.1;
5pRacePrimer	ENST00000419251.1.5p.59	GAGAAGGGCTCTACATGAAGCTTTGGC	2.89648	ENST00000437897.2;ENST00000419251.1;
5pRacePrimer	ENST00000419371.1.5p.15	CGTGGTGTGAAAATCGATCCATGG	4.99423	ENST00000419371.1;
5pRacePrimer	ENST00000419371.1.5p.52	AGCTTTTCCTGCTGAGGACACTTCACG	4.99423	ENST00000419371.1;
5pRacePrimer	ENST00000419542.1.5p.120	AGAGGAGGGGAAATGGAGTCACCGA	3.34289	ENST00000435880.2;ENST00000419542.1;
5pRacePrimer	ENST00000419542.1.5p.720	GGTGTTGAGAGCAGGTGGTTCTTTGA	3.34289	ENST00000435880.2;ENST00000419542.1;
5pRacePrimer	ENST00000419820.1.5p.1913	TCCCGGAGGCCAATAAAGACCCC	15.2734	ENST00000419820.1;
5pRacePrimer	ENST00000419820.1.5p.884	TGGAGAAACCGCCAGGAGCAGAAT	15.2734	ENST00000419820.1;
5pRacePrimer	ENST00000419851.1.5p.296	CCCAGTGAAATTTGCCATTGACTCCC	12.6781	ENST00000430832.1;ENST00000440878.1;ENST00000419851.1;ENST00000430721.1;
5pRacePrimer	ENST00000419851.1.5p.516	GGGGTCCCAGAACCTTCTTTATGTTCC	12.6781	ENST00000430832.1;ENST00000440878.1;ENST00000419851.1;ENST00000430721.1;
5pRacePrimer	ENST00000419865.1.5p.217	AAATGGCAGGCTTTCATGCCAAGG	4.19968	ENST00000419865.1;
5pRacePrimer	ENST00000419865.1.5p.563	ATTCCCTCTACCCTTCATCCCTCCTTC	4.19968	ENST00000419865.1;
5pRacePrimer	ENST00000419956.1.5p.120	TGGAACATGAGGCACTTGAGGCCTT	13.629	ENST00000419956.1;
5pRacePrimer	ENST00000419956.1.5p.611	TGCTTCTTGGAGCCTCTGGGGAG	13.629	ENST00000419956.1;
5pRacePrimer	ENST00000419957.1.5p.253	GATGCACTCCTGCTCATTGTATCTGCC	7.65339	ENST00000419957.1;
5pRacePrimer	ENST00000419957.1.5p.9	CCAATTCATCTGGTTGCTCCTGCTG	7.65339	ENST00000419957.1;
5pRacePrimer	ENST00000420020.1.5p.102	TGAGACCTGTTTTGCATGCACAGG	9.68386	ENST00000420020.1;
5pRacePrimer	ENST00000420020.1.5p.87	GCAAGTTGTAGTGGTGCTGTTGCATG	9.68386	ENST00000420020.1;
5pRacePrimer	ENST00000420253.1.5p.564	CCTGCCTTCTGCACGGAGGATGT	13.1908	ENST00000428681.1;ENST00000420253.1;
5pRacePrimer	ENST00000420253.1.5p.625	TTCCATGATGGGTGAGGCTGGAT	13.1908	ENST00000428681.1;ENST00000420253.1;
5pRacePrimer	ENST00000420449.1.5p.15	TCCTTTCAATGAGGGTGCCCAGCTA	23.5415	ENST00000420449.1;
5pRacePrimer	ENST00000420449.1.5p.248	CCCACAGGCGTCACTCAAGGAGT	23.5415	ENST00000420449.1;
5pRacePrimer	ENST00000420529.1.5p.1152	TGTGGGAAGACATCACAGTGGCC	58.0653	ENST00000420529.1;ENST00000422352.1;
5pRacePrimer	ENST00000420529.1.5p.961	CGCATCCCCCATGAGTGTTCCTA	58.0653	ENST00000420529.1;ENST00000422352.1;
5pRacePrimer	ENST00000420644.1.5p.157	GGCCCAAAGACAACAAAGACTACTGGG	9.53192	ENST00000420644.1;
5pRacePrimer	ENST00000420644.1.5p.164	AGGGGGAACTTGATTAGCACATCGAG	9.53192	ENST00000420644.1;
5pRacePrimer	ENST00000420724.1.5p.422	ATTACATACAAATggccgggtgcg	3.04742	ENST00000420724.1;
5pRacePrimer	ENST00000420724.1.5p.803	TGCTTTAAGTCTGGTGGCATCAGAGG	3.04742	ENST00000420724.1;
5pRacePrimer	ENST00000420856.1.5p.264	GGTGAATAATCAGGAAGGGTGGAAGCC	9.25793	ENST00000425211.1;ENST00000412260.1;ENST00000508093.1;ENST00000414432.1;ENST00000421108.1;ENST00000420856.1;ENST00000446853.1;
5pRacePrimer	ENST00000420856.1.5p.408	CTCGGATCAAAACTTTCCCGAGGA	9.25793	ENST00000425211.1;ENST00000412260.1;ENST00000508093.1;ENST00000414432.1;ENST00000421108.1;ENST00000420856.1;ENST00000446853.1;
5pRacePrimer	ENST00000420901.1.5p.9	taggtggtccttggacacacaaagtgg	4.51231	ENST00000420901.1;ENST00000435253.1;
5pRacePrimer	ENST00000421121.1.5p.121	ctgaaagaatgtcagtgtctcccaggg	5.41937	ENST00000428533.1;ENST00000445839.1;ENST00000421121.1;
5pRacePrimer	ENST00000421121.1.5p.37	TCTTGTTCTCCTTGCAAGATGCTGCC	5.41937	ENST00000428533.1;ENST00000445839.1;ENST00000421121.1;
5pRacePrimer	ENST00000421331.1.5p.557	GCTGCCCCAGGGTCTGAAAGTGT	4.58246	ENST00000421331.1;
5pRacePrimer	ENST00000421331.1.5p.857	GGGTGAGAAGAGTTGGGGGAACG	4.58246	ENST00000421331.1;
5pRacePrimer	ENST00000421594.1.5p.3	CTTTCGTAGGGGTTGAAAGCAGCCC	18.2414	ENST00000421594.1;
5pRacePrimer	ENST00000421594.1.5p.49	TTTAAGGCTGCCTTCTGCTGTTCTGC	18.2414	ENST00000421594.1;
5pRacePrimer	ENST00000421645.1.5p.2	CTGCCTTTTGATTCAGCCAGCAGTG	4.53151	ENST00000421645.1;
5pRacePrimer	ENST00000421645.1.5p.611	CTGTGCACACAGAGGTTATTGCTCTCC	4.53151	ENST00000421645.1;
5pRacePrimer	ENST00000421657.1.5p.1330	TCCTCTCTCTCACCTCCCCCTCAG	19.0598	ENST00000421657.1;
5pRacePrimer	ENST00000421657.1.5p.1716	GCCCACTCCGGACACTGTGTCCT	19.0598	ENST00000421657.1;
5pRacePrimer	ENST00000421734.1.5p.46	GGAAGCAGACTTAAAGAAACGGGAGGC	3.41648	ENST00000421734.1;
5pRacePrimer	ENST00000421734.1.5p.48	ACCAACGCCAAGAATTAGAGGAGCTG	3.41648	ENST00000421734.1;
5pRacePrimer	ENST00000421796.1.5p.12	ggctggaaagttcaagattgggcct	189.935	ENST00000456537.1;ENST00000421796.1;
5pRacePrimer	ENST00000421796.1.5p.586	tctggtgagggtctcaggctgct	189.935	ENST00000456537.1;ENST00000421796.1;
5pRacePrimer	ENST00000421937.1.5p.167	tagggctaaatggaatccctgaaggg	2.94765	ENST00000421937.1;
5pRacePrimer	ENST00000421937.1.5p.56	cggcatcaaaactttaaacgcccc	2.94765	ENST00000421937.1;
5pRacePrimer	ENST00000422116.1.5p.260	TCTAGTAAATGCCGTGTGGTCAGTCCG	16.4012	ENST00000422116.1;
5pRacePrimer	ENST00000422116.1.5p.414	TTTGGGATGCACAGAGGTGCCCT	16.4012	ENST00000422116.1;
5pRacePrimer	ENST00000422145.2.5p.129	TGTGGGGAGTTAGTTCTCAAGGATGGC	3.44383	ENST00000422145.2;
5pRacePrimer	ENST00000422145.2.5p.234	TGTCTGCTCCTCATGACAGACTCTTGG	3.44383	ENST00000422145.2;
5pRacePrimer	ENST00000422148.1.5p.172	tagagacagggtttctccatgttgccc	5.5626	ENST00000422148.1;
5pRacePrimer	ENST00000422148.1.5p.228	cggactggtctcgaacttgtgagc	5.5626	ENST00000422148.1;
5pRacePrimer	ENST00000422231.1.5p.124	CTGTGGCATTTTGTGGCATCACTG	7.3791	ENST00000422231.1;ENST00000450627.1;ENST00000448470.1;
5pRacePrimer	ENST00000422231.1.5p.166	CTTCAGGCTTTCAACTGGCTTCTGTG	7.3791	ENST00000422231.1;ENST00000450627.1;ENST00000448470.1;
5pRacePrimer	ENST00000422260.1.5p.28	TATATCCCAGATTCCCCACGATCTGG	3.80679	ENST00000422260.1;
5pRacePrimer	ENST00000422260.1.5p.37	TGTGTCTTCTCAGCCATCTCCTGAACG	3.80679	ENST00000422260.1;
5pRacePrimer	ENST00000422408.1.5p.336	GCATAAGGTCAGTGATCCAGCTGCTTG	7.89113	ENST00000431924.1;ENST00000422408.1;
5pRacePrimer	ENST00000422408.1.5p.597	CCCCTGACTTTTTCTGACCCTAGGAGA	7.89113	ENST00000431924.1;ENST00000422408.1;
5pRacePrimer	ENST00000422615.1.5p.179	GCATCCAGACCTTTGTGCCCCTG	44.3853	ENST00000422615.1;
5pRacePrimer	ENST00000422615.1.5p.34	CTCTTGTGGTACCCGTAGTGCCCAG	44.3853	ENST00000422615.1;
5pRacePrimer	ENST00000422679.1.5p.1315	GCTACCAGATATAGGAAGAAGGGGCCA	35.8992	ENST00000422679.1;
5pRacePrimer	ENST00000422679.1.5p.792	attcagacgacagatccaagtctgggc	35.8992	ENST00000422679.1;
5pRacePrimer	ENST00000422977.1.5p.463	CAATGCTTCCTCTATTCTCTGGTCCCC	11.4522	ENST00000422977.1;ENST00000442133.1;
5pRacePrimer	ENST00000422977.1.5p.532	GGATGGTCCCTTCTCCACTCTAGAACC	11.4522	ENST00000422977.1;ENST00000442133.1;
5pRacePrimer	ENST00000422980.1.5p.242	GATTTATGGTGTCCCAATCCCCAGAGG	14.6009	ENST00000422980.1;
5pRacePrimer	ENST00000422980.1.5p.45	AAACTCCCCAAAATGGGGTAACCTCG	14.6009	ENST00000422980.1;
5pRacePrimer	ENST00000423023.1.5p.21	CCATGAAAGGCTGGATTGGATGCC	8.43291	ENST00000423023.1;
5pRacePrimer	ENST00000423045.1.5p.278	gactccagggatgcgcatgatgt	3.78336	ENST00000423045.1;
5pRacePrimer	ENST00000423045.1.5p.59	ggacgatcactccaccctggtacag	3.78336	ENST00000423045.1;
5pRacePrimer	ENST00000423165.1.5p.286	ATGAGCAaggctcttgtcatggagtg	2.90125	ENST00000423165.1;
5pRacePrimer	ENST00000423165.1.5p.366	CCTCACTTCTGAGTGTGAATCCAGCC	2.90125	ENST00000423165.1;
5pRacePrimer	ENST00000423425.1.5p.310	GAAAACTTGGGGCCGGCTGGTTT	8.30096	ENST00000423425.1;
5pRacePrimer	ENST00000423425.1.5p.83	GCAACACAAAAGACCTGTGGTGATGG	8.30096	ENST00000423425.1;
5pRacePrimer	ENST00000423499.1.5p.58	TCATCAGGGACCTTTTCTGGACATGG	4.85101	ENST00000423499.1;
5pRacePrimer	ENST00000423546.1.5p.15	CGTCACCACCTCCCTCAGCATACAG	46.4337	ENST00000439875.1;ENST00000423546.1;
5pRacePrimer	ENST00000423719.1.5p.1226	TTCAAGCATGGGTTTTGGCCTCC	3.24102	ENST00000423719.1;
5pRacePrimer	ENST00000423719.1.5p.1425	CTTCAGCATGCTGGCATGCATGT	3.24102	ENST00000423719.1;
5pRacePrimer	ENST00000423728.1.5p.118	ACCTATGCCCAAATCCCATCTGTGTG	5.82362	ENST00000432964.1;ENST00000423728.1;
5pRacePrimer	ENST00000423728.1.5p.73	GGGTCTACCTCCTGGGACCCTTCC	5.82362	ENST00000432964.1;ENST00000423728.1;
5pRacePrimer	ENST00000423733.1.5p.435	cCTCCAGATCCTGCTGGCATCAC	6.9336	ENST00000423733.1;
5pRacePrimer	ENST00000423733.1.5p.629	AGCCCTGCATGCACTGGCTGAAG	6.9336	ENST00000423733.1;
5pRacePrimer	ENST00000424245.1.5p.1609	GGAGGCCCCTGGAAAGTGAGGGT	232.101	ENST00000424245.1;ENST00000457443.1;
5pRacePrimer	ENST00000424245.1.5p.1634	AGACCACAGAAGTGTCTAGGGGCTCCT	232.101	ENST00000424245.1;ENST00000457443.1;
5pRacePrimer	ENST00000424252.1.5p.370	TGAGCCTTGTGTGGTTCTGCAGTCT	16.4983	ENST00000424252.1;
5pRacePrimer	ENST00000424252.1.5p.638	tttcattccgtggacagtgttggg	16.4983	ENST00000424252.1;
5pRacePrimer	ENST00000424371.1.5p.11	gtttcacaacagcatcagtgcgtgg	3.24455	ENST00000450314.1;ENST00000424371.1;ENST00000412075.1;
5pRacePrimer	ENST00000424371.1.5p.152	atgaaaaatgcagggatagggcgg	3.24455	ENST00000450314.1;ENST00000424371.1;ENST00000412075.1;
5pRacePrimer	ENST00000424377.2.5p.14	GTCGGTGGGGACAGAATAGCTCCTG	11.3801	ENST00000424377.2;
5pRacePrimer	ENST00000424377.2.5p.955	GGTTGACAGCATGGGTTGTGCAG	11.3801	ENST00000424377.2;
5pRacePrimer	ENST00000424391.1.5p.212	AAGGAGAAACTGTAGGGCCCCGG	4.21515	ENST00000413923.1;ENST00000424391.1;ENST00000457834.1;ENST00000438635.1;
5pRacePrimer	ENST00000424391.1.5p.74	AAATGGGTGTCTGGACACTGAGAGGC	4.21515	ENST00000413923.1;ENST00000424391.1;ENST00000457834.1;ENST00000438635.1;
5pRacePrimer	ENST00000424853.1.5p.101	CGGATTGCAGTCAAGTCCACTGAAG	3.07269	ENST00000424853.1;
5pRacePrimer	ENST00000424853.1.5p.250	GTAGGATAAGGAGACAGGCATCCAGGC	3.07269	ENST00000424853.1;
5pRacePrimer	ENST00000425008.1.5p.198	ATGTTTGCAGAGTCCTCCTTCCAACC	5.05156	ENST00000425008.1;
5pRacePrimer	ENST00000425008.1.5p.205	GTGTTCCTTTCCCGTGAATTTTGCCC	5.05156	ENST00000425008.1;
5pRacePrimer	ENST00000425050.1.5p.328	gaggacccagcgttccttcccat	6.99077	ENST00000425050.1;
5pRacePrimer	ENST00000425050.1.5p.418	ACTGCAAGCTTTCGTAGAGAGGCCTC	6.99077	ENST00000425050.1;
5pRacePrimer	ENST00000425275.1.5p.23	ATCTGATCCTCAACCTCAGCATGGTG	7.74325	ENST00000425275.1;
5pRacePrimer	ENST00000425275.1.5p.5	TTGCCCTGAAGACAGGAAGGAGATG	7.74325	ENST00000425275.1;
5pRacePrimer	ENST00000425301.1.5p.31	CTACGGCAATCTGGTTTCAATGGGAC	4.21007	ENST00000425301.1;
5pRacePrimer	ENST00000425301.1.5p.56	CTGCCTGGACCCTGTTCAGAGGG	4.21007	ENST00000425301.1;
5pRacePrimer	ENST00000425503.1.5p.164	GATAAATACTCCACAGTGCCCAGCAGG	19.0316	ENST00000425503.1;
5pRacePrimer	ENST00000425503.1.5p.32	ATGGCAGAAAGAGTGGAAAAGGCAGG	19.0316	ENST00000425503.1;
5pRacePrimer	ENST00000425532.1.5p.25	GAAAGATGGCAACGAAGAGTGTTGGC	4.31061	ENST00000425532.1;
5pRacePrimer	ENST00000425636.2.5p.269	CACAGGTCCATGAAAGTTTGGCTTCC	18.0362	ENST00000425636.2;
5pRacePrimer	ENST00000425636.2.5p.741	GCTTGTGGATCAGTTGTACACCCACA	18.0362	ENST00000425636.2;
5pRacePrimer	ENST00000425711.1.5p.156	CTGCTTGTTGGCTTTACCTCTCTCTCG	13.8163	ENST00000431336.1;ENST00000425711.1;ENST00000415657.1;ENST00000450467.1;
5pRacePrimer	ENST00000425711.1.5p.60	GCTGTTGCAGAAACTTGGAGATGCTG	13.8163	ENST00000431336.1;ENST00000425711.1;ENST00000415657.1;ENST00000450467.1;
5pRacePrimer	ENST00000425742.1.5p.67	CCTTTGATGTTGTGAAGTTTCGGGCC	4.41637	ENST00000425742.1;
5pRacePrimer	ENST00000425742.1.5p.94	CCTACTACCCGGAAATGCTTTTGCTGG	4.41637	ENST00000425742.1;
5pRacePrimer	ENST00000425914.1.5p.121	GGCGGGTGATGAATGGAAACTTCC	3.58861	ENST00000425914.1;
5pRacePrimer	ENST00000425914.1.5p.473	CTGTGACAAGGAGTGGGCTCCCT	3.58861	ENST00000425914.1;
5pRacePrimer	ENST00000425939.1.5p.454	CAGGCTTGTCCAGTTTATTCCCCTTCC	3.69605	ENST00000425939.1;
5pRacePrimer	ENST00000425939.1.5p.621	CCTTCAGTTCTGGGTTGATCGCAA	3.69605	ENST00000425939.1;
5pRacePrimer	ENST00000425949.1.5p.500	CTTGCCACGTTTGGAATTTGGCC	3.38455	ENST00000454455.1;ENST00000425949.1;ENST00000453880.1;
5pRacePrimer	ENST00000425949.1.5p.873	GGACCTTGGACACATCCCCTGAC	3.38455	ENST00000454455.1;ENST00000425949.1;ENST00000453880.1;
5pRacePrimer	ENST00000425981.1.5p.12	TTCAGAGCTCCAAAGACGCTGTTGG	9.68792	ENST00000425981.1;
5pRacePrimer	ENST00000425981.1.5p.444	AGGTTTTCTGACAGAGGTGTGCTGCTC	9.68792	ENST00000425981.1;
5pRacePrimer	ENST00000426074.1.5p.108	aggcaagaacggggtagaGAACTTCA	27.002	ENST00000426074.1;
5pRacePrimer	ENST00000426074.1.5p.52	CATAGTACCAGCAAAAATGCCAGCCC	27.002	ENST00000426074.1;
5pRacePrimer	ENST00000426210.1.5p.173	GTGGCAAGTTCTGATGTCAAGCAAGC	7.2649	ENST00000426210.1;
5pRacePrimer	ENST00000426210.1.5p.316	TCACATAGGCTAGGCAGCAGATGAACC	7.2649	ENST00000426210.1;
5pRacePrimer	ENST00000426234.1.5p.227	AAGTGAAGCTGCCATGACCGTCC	12.6632	ENST00000426234.1;
5pRacePrimer	ENST00000426234.1.5p.259	ACCCACTTCTCCCTGTTGTAGACTCGA	12.6632	ENST00000426234.1;
5pRacePrimer	ENST00000426350.1.5p.1057	CACAAAGGCCTGCTTCAGAACTCAGTC	3.80382	ENST00000426350.1;ENST00000315293.2;
5pRacePrimer	ENST00000426350.1.5p.1296	GGAAACGCCTCCCCACTGAGCTC	3.80382	ENST00000426350.1;ENST00000315293.2;
5pRacePrimer	ENST00000426549.1.5p.447	AATGAAGATGCACAGATGGCAGCC	102.32	ENST00000439077.1;ENST00000426549.1;ENST00000424788.1;
5pRacePrimer	ENST00000426549.1.5p.628	gaaactgagggtaaggggagaccactg	102.32	ENST00000439077.1;ENST00000426549.1;ENST00000424788.1;
5pRacePrimer	ENST00000426991.1.5p.64	ACATGACCATAGGCACTAACTGCTGGC	21.3937	ENST00000426991.1;
5pRacePrimer	ENST00000427050.1.5p.131	TCAAGACCCAGGAGAAAACTGGTTGC	15.3889	ENST00000427050.1;
5pRacePrimer	ENST00000427050.1.5p.61	AGTTGGTGCAAAGGATGAAGTGTCCG	15.3889	ENST00000427050.1;
5pRacePrimer	ENST00000427278.2.5p.293	TCTTCCACTAAAGCGTTTGCGGAGAC	6.44346	ENST00000427278.2;
5pRacePrimer	ENST00000427278.2.5p.71	ggaagggagggaggTGGAATTTCAT	6.44346	ENST00000427278.2;
5pRacePrimer	ENST00000427280.1.5p.60	ttgcaatgaggtgatgccaggaag	22.9362	ENST00000441179.1;ENST00000427280.1;
5pRacePrimer	ENST00000427280.1.5p.96	cagcgttgcatttggtccatttgg	22.9362	ENST00000441179.1;ENST00000427280.1;
5pRacePrimer	ENST00000427404.1.5p.167	TGCATTCAGCCCACTGAACCTGA	4.52431	ENST00000427404.1;ENST00000457431.1;
5pRacePrimer	ENST00000427404.1.5p.179	AGTAGGACACCACTTCCAGCAAGAGCA	4.52431	ENST00000427404.1;ENST00000457431.1;
5pRacePrimer	ENST00000427828.1.5p.122	CCAATGAGGGTCAGAAAAGTGTCCAGG	13.7051	ENST00000418467.1;ENST00000427828.1;ENST00000434768.1;
5pRacePrimer	ENST00000427828.1.5p.21	TCATTGTTTGCAGGATTGGGGTCC	13.7051	ENST00000418467.1;ENST00000427828.1;ENST00000434768.1;
5pRacePrimer	ENST00000427859.1.5p.283	GTTGGATTGGCTGTCTCCATTTCACC	12.0694	ENST00000427859.1;ENST00000428176.1;
5pRacePrimer	ENST00000427859.1.5p.673	CCCTGTTTTCAAACACTGTCTCCTGGG	12.0694	ENST00000427859.1;ENST00000428176.1;
5pRacePrimer	ENST00000428157.1.5p.403	ACATGGCCCTGCTCTGCTCCACT	4.72421	ENST00000428157.1;ENST00000451384.2;ENST00000458149.2;
5pRacePrimer	ENST00000428157.1.5p.595	GATGCTCAGTAGGGTCCTTTTGAGGTG	4.72421	ENST00000428157.1;ENST00000451384.2;ENST00000458149.2;
5pRacePrimer	ENST00000428178.1.5p.231	CAGTTTCCGTGCAACCTCCTTCAC	4.5183	ENST00000428178.1;
5pRacePrimer	ENST00000428178.1.5p.87	TTTAGCAAGAGTCTCCATGCAGCGTG	4.5183	ENST00000428178.1;
5pRacePrimer	ENST00000428429.1.5p.166	gagtgccactagcgcccatctca	8.33782	ENST00000428429.1;
5pRacePrimer	ENST00000428429.1.5p.172	TGGATTCTGTGTCCTGATAGCagtggg	8.33782	ENST00000428429.1;
5pRacePrimer	ENST00000428520.1.5p.461	CGTAGCTGCGAGAGGGTGGGGAT	19.7424	ENST00000441855.1;ENST00000428520.1;
5pRacePrimer	ENST00000428520.1.5p.84	GGAACAGGTGCTCTGGAACTGGCAC	19.7424	ENST00000441855.1;ENST00000428520.1;
5pRacePrimer	ENST00000428786.1.5p.155	CACAGAACCTGCCTGATCTCACTGC	4.31327	ENST00000428786.1;
5pRacePrimer	ENST00000428786.1.5p.53	GAGCCTGTTTCCCTGTCTGTGCAAC	4.31327	ENST00000428786.1;
5pRacePrimer	ENST00000428825.1.5p.271	CCAGCTTAGAGTGATGCCAGCTCTCA	3.0554	ENST00000428825.1;
5pRacePrimer	ENST00000428825.1.5p.582	GGCTGATGGGCAGGCAGTGACTC	3.0554	ENST00000428825.1;
5pRacePrimer	ENST00000428980.1.5p.326	CATCCATGGGCTTGTCAGTTCACA	4.25499	ENST00000428980.1;
5pRacePrimer	ENST00000429014.1.5p.263	GACTGGCTGATGCCTTTTCTCTTCTCC	7.6593	ENST00000429014.1;
5pRacePrimer	ENST00000429014.1.5p.272	CAGCTGGTATTTCTGGGTTAGATGCCC	7.6593	ENST00000429014.1;
5pRacePrimer	ENST00000429151.1.5p.193	TCAGCCTCCAGGCAGGAAATAACTAGG	10.1132	ENST00000429151.1;
5pRacePrimer	ENST00000429151.1.5p.36	CGACTCATTGTAGAGCAGGTGGGGTC	10.1132	ENST00000429151.1;
5pRacePrimer	ENST00000429267.1.5p.357	TCCTGTGTGTCCCTTAGCTTTTGCTCC	15.2527	ENST00000429267.1;
5pRacePrimer	ENST00000429267.1.5p.557	ACCGCCAGGAATCCTGCTGTCAC	15.2527	ENST00000429267.1;
5pRacePrimer	ENST00000429292.2.5p.1516	GTAATCAGCACAGCCTGCTCCGG	82.7617	ENST00000429292.2;
5pRacePrimer	ENST00000429292.2.5p.2017	AGCGCGAGCGCTTGCTCTTCTCT	82.7617	ENST00000429292.2;
5pRacePrimer	ENST00000429850.1.5p.1000	TCCTCCAATATGACTGACCTGACACCC	5.94768	ENST00000429850.1;
5pRacePrimer	ENST00000429850.1.5p.999	CAACCCTCACTCCCATCACATAAGGA	5.94768	ENST00000429850.1;
5pRacePrimer	ENST00000429933.1.5p.57	TACAGCCAGCATTTTGCCACGTTC	47.9247	ENST00000429933.1;
5pRacePrimer	ENST00000429933.1.5p.90	AAGATTTGCATGCACCTGGCTAACGC	47.9247	ENST00000429933.1;
5pRacePrimer	ENST00000430356.1.5p.689	TCATGGATGTCAGTAGAGAAGCCGTGC	13.7273	ENST00000430356.1;
5pRacePrimer	ENST00000430356.1.5p.693	GCCCAAACCGTAGCCTGAAGGCT	13.7273	ENST00000430356.1;
5pRacePrimer	ENST00000430518.1.5p.156	TTGCACTCTCCATCTACGAAAGGTGG	10.9382	ENST00000432866.1;ENST00000449644.1;ENST00000430518.1;ENST00000458087.1;
5pRacePrimer	ENST00000430518.1.5p.217	AGTGTTTTTCCTCTCTCCAGCCAGTCC	10.9382	ENST00000432866.1;ENST00000449644.1;ENST00000430518.1;ENST00000458087.1;
5pRacePrimer	ENST00000430605.1.5p.45	gtctgactccaatgtcagtgctttccc	83.9397	ENST00000430605.1;
5pRacePrimer	ENST00000430605.1.5p.54	ccgatgcacctggctacctttTG	83.9397	ENST00000430605.1;
5pRacePrimer	ENST00000430637.1.5p.149	AGCATAAACAGGATGCCAAGAGGGAG	4.57999	ENST00000430637.1;
5pRacePrimer	ENST00000430637.1.5p.181	GAATATGAAGTCACCGCAGTGAGAGGC	4.57999	ENST00000430637.1;
5pRacePrimer	ENST00000430683.1.5p.179	tgtgggatcggccactatctaccc	10.7441	ENST00000430683.1;
5pRacePrimer	ENST00000430683.1.5p.19	gtctgggggactgaaccctcaacat	10.7441	ENST00000430683.1;
5pRacePrimer	ENST00000430876.1.5p.32	TATTTGAAGCAGAGGTGGGGCTTCTG	4.62665	ENST00000430876.1;
5pRacePrimer	ENST00000430876.1.5p.61	agtaaacacaTGCCTCAGCATCCCAG	4.62665	ENST00000430876.1;
5pRacePrimer	ENST00000430922.1.5p.204	atgaggcctggccatatcatagaggg	8.27061	ENST00000430922.1;
5pRacePrimer	ENST00000430922.1.5p.425	caaccatcacaATGGAGTCagaggc	8.27061	ENST00000430922.1;
5pRacePrimer	ENST00000431149.1.5p.191	CCCAACTTTTGTGTGATCCAGCAGAG	43.6014	ENST00000431149.1;ENST00000414755.1;
5pRacePrimer	ENST00000431149.1.5p.39	AGGCAGCTCTTTGTCCTCCCTCTGC	43.6014	ENST00000431149.1;ENST00000414755.1;
5pRacePrimer	ENST00000431165.1.5p.163	gtggaatggcttttcccactggc	29.7404	ENST00000431165.1;
5pRacePrimer	ENST00000431165.1.5p.294	tcgatgtctatgaggtcttcctacccg	29.7404	ENST00000431165.1;
5pRacePrimer	ENST00000431259.1.5p.117	ACAAGGGCGAAGCTTCTGACTATGCA	192.148	ENST00000442329.1;ENST00000431259.1;
5pRacePrimer	ENST00000431259.1.5p.205	GATCACCGTGCTGTGTGCACCAACT	192.148	ENST00000442329.1;ENST00000431259.1;
5pRacePrimer	ENST00000431309.1.5p.154	GGGAATGGTTCAGACAGTATCAGGTGC	3.46718	ENST00000431309.1;
5pRacePrimer	ENST00000431309.1.5p.89	CTGTGGGTGTAAGCATGgccacc	3.46718	ENST00000431309.1;
5pRacePrimer	ENST00000431327.1.5p.1233	CCCCCTCCCTGCGGCACTTAGTT	8.02602	ENST00000431327.1;
5pRacePrimer	ENST00000431327.1.5p.874	CCATGCAAACCCAGGACAGTGTGG	8.02602	ENST00000431327.1;
5pRacePrimer	ENST00000431341.1.5p.239	TCCCAAAACAGGAAGTAGACAGGTGCC	5.43937	ENST00000431341.1;
5pRacePrimer	ENST00000431341.1.5p.487	ACAAGTTCAGCACTGTGCTAGCCTCTG	5.43937	ENST00000431341.1;
5pRacePrimer	ENST00000431437.1.5p.593	ggccagaggaactcattctacaccagc	13.0666	ENST00000431437.1;
5pRacePrimer	ENST00000431437.1.5p.887	tactgaagacttccatcctcaggcca	13.0666	ENST00000431437.1;
5pRacePrimer	ENST00000431999.1.5p.499	CAGGCATCTGGCATGCCCATTTC	28.3786	ENST00000431999.1;ENST00000413828.2;
5pRacePrimer	ENST00000431999.1.5p.527	TTCCACAGAGCAGGATAGAAGCTCCTC	28.3786	ENST00000431999.1;ENST00000413828.2;
5pRacePrimer	ENST00000432047.1.5p.78	TGCATGAATgaccaagtatggccc	11.5167	ENST00000432047.1;
5pRacePrimer	ENST00000432047.1.5p.94	ATTGCATCTCTTCCAGTCCAGGATCC	11.5167	ENST00000432047.1;
5pRacePrimer	ENST00000432154.1.5p.1299	CGTTTAGAAATGAAGTCAGCTCCCGG	5.91218	ENST00000432154.1;
5pRacePrimer	ENST00000432154.1.5p.689	agcaaagtgtccaagTGCCCTCACT	5.91218	ENST00000432154.1;
5pRacePrimer	ENST00000432230.1.5p.268	AACAAGACGAAGGCTGTTAAGGCAGC	48.9701	ENST00000432230.1;
5pRacePrimer	ENST00000432230.1.5p.318	AGTCTTCCCTGTGGAGCCATATTCAGG	48.9701	ENST00000432230.1;
5pRacePrimer	ENST00000432368.1.5p.197	tccagattgtggcttactagttcccgc	2.97475	ENST00000432368.1;
5pRacePrimer	ENST00000432368.1.5p.313	gtgctctagttctcctccacatggtgg	2.97475	ENST00000432368.1;
5pRacePrimer	ENST00000432499.1.5p.0	CCTGGGTGCCAAGGCAGAAAATCTA	20.5929	ENST00000432499.1;ENST00000427348.1;
5pRacePrimer	ENST00000432499.1.5p.91	GATCCTGGAAGAAAATGTGGAGACGC	20.5929	ENST00000432499.1;ENST00000427348.1;
5pRacePrimer	ENST00000432554.1.5p.154	CACATCTCCACGATGGAGTAAACACCG	4.44293	ENST00000432554.1;
5pRacePrimer	ENST00000432554.1.5p.39	GGTGCCTTTTCATAATGCAGCGTGC	4.44293	ENST00000432554.1;
5pRacePrimer	ENST00000432683.1.5p.22	GCTGACTGCAGACCGTTAATGTATGCC	5.93766	ENST00000432683.1;
5pRacePrimer	ENST00000432683.1.5p.24	TTGAACTCTGGGGATCTTGCAGGA	5.93766	ENST00000432683.1;
5pRacePrimer	ENST00000432782.1.5p.512	GCCTGAAGTTCATGTATCCCATGACCC	3.22032	ENST00000432782.1;
5pRacePrimer	ENST00000432782.1.5p.629	CTGGGGAGAAAAAGAAACTTCACCCC	3.22032	ENST00000432782.1;
5pRacePrimer	ENST00000433082.1.5p.773	TTCCCGAGACCATCAAGTTCTTGTCC	5.40591	ENST00000433082.1;
5pRacePrimer	ENST00000433082.1.5p.993	AGGTTGCCATCAGCACATTGTCAAGG	5.40591	ENST00000433082.1;
5pRacePrimer	ENST00000433152.1.5p.341	TCACCCAGTTGATGTTAGGCTTGGTC	2.9538	ENST00000433152.1;
5pRacePrimer	ENST00000433152.1.5p.64	CCAGTGGCATGTCACTTGTAGTGCC	2.9538	ENST00000433152.1;
5pRacePrimer	ENST00000433175.2.5p.1133	CGACTGTTCTTTCTCATCCAGACCTGG	1188.84	ENST00000433175.2;ENST00000510637.1;
5pRacePrimer	ENST00000433175.2.5p.936	ACTGTCCCTCTCTTTTGAGAAAGCCCC	1188.84	ENST00000433175.2;ENST00000510637.1;
5pRacePrimer	ENST00000433238.1.5p.101	GGAGTGAATCGGGCTTCTCTCGGT	85.6888	ENST00000433238.1;ENST00000425233.1;
5pRacePrimer	ENST00000433238.1.5p.443	TGTCACTGTCACACCATGGCCAA	85.6888	ENST00000433238.1;ENST00000425233.1;
5pRacePrimer	ENST00000433249.1.5p.33	AGTCTCTGGCTTTAATTCCGGGGATG	4.83962	ENST00000433249.1;
5pRacePrimer	ENST00000433249.1.5p.54	GGTCACAAGTTTGCAGACTGGTTTCC	4.83962	ENST00000433249.1;
5pRacePrimer	ENST00000433406.2.5p.12	TCCTTCTTGTGTCCTTCTCGTCTTCCC	3.46798	ENST00000433406.2;
5pRacePrimer	ENST00000433406.2.5p.16	ggggaaaatcatggcagaaggaga	3.46798	ENST00000433406.2;
5pRacePrimer	ENST00000433684.1.5p.150	CTGAGTTCTTAGTCCAGTCCTGCACCC	8.5366	ENST00000433684.1;
5pRacePrimer	ENST00000433684.1.5p.91	CTGATCCTAGGTTCAAGGCACATGCTG	8.5366	ENST00000433684.1;
5pRacePrimer	ENST00000433702.1.5p.130	CCTGTGATGTCCACAATTTCGCCA	41.616	ENST00000427995.1;ENST00000433702.1;
5pRacePrimer	ENST00000433702.1.5p.722	acctgtgcctgtggcaatgttga	41.616	ENST00000427995.1;ENST00000433702.1;
5pRacePrimer	ENST00000433918.1.5p.147	gggggaatttgtggacagaagtatgg	38.4934	ENST00000433918.1;
5pRacePrimer	ENST00000433918.1.5p.90	tggtagcaagacaggtagttccccagg	38.4934	ENST00000433918.1;
5pRacePrimer	ENST00000433997.1.5p.30	GCACACCCCAGACGTCTCTGATCTT	8.88864	ENST00000433997.1;
5pRacePrimer	ENST00000433997.1.5p.44	CTCCCAACCAGAAGCCATTGTAAGCC	8.88864	ENST00000433997.1;
5pRacePrimer	ENST00000434040.1.5p.594	tgggtcctcctcttgtggccctc	51.5368	ENST00000434040.1;
5pRacePrimer	ENST00000434040.1.5p.70	ggcaggggaccactctcaactctca	51.5368	ENST00000434040.1;
5pRacePrimer	ENST00000434097.1.5p.588	AGCTGTGCTGATGCCTGCCATTG	16.6564	ENST00000434097.1;
5pRacePrimer	ENST00000434097.1.5p.722	TCCTCCTTAGGCTCAGGAGAACACCTT	16.6564	ENST00000434097.1;
5pRacePrimer	ENST00000434141.1.5p.0	ccctgtttcttgccaacacctggtt	2.85641	ENST00000416598.1;ENST00000432897.1;ENST00000434141.1;ENST00000420811.1;
5pRacePrimer	ENST00000434141.1.5p.255	CTCCCTTCGTATTCCATCTCCAGTTGG	2.85641	ENST00000416598.1;ENST00000432897.1;ENST00000434141.1;ENST00000420811.1;
5pRacePrimer	ENST00000434196.1.5p.28	GAAACTTTGTTTGAGGCAGGTGCTGG	5.0412	ENST00000434196.1;
5pRacePrimer	ENST00000434196.1.5p.51	TCTTGGTCAGCGTCAAAGTTACGTGG	5.0412	ENST00000434196.1;
5pRacePrimer	ENST00000434244.1.5p.1610	cacttgccatctcttgctgtctctca	31.8836	ENST00000434244.1;ENST00000453688.1;ENST00000447959.1;
5pRacePrimer	ENST00000434244.1.5p.1891	cattaccaccttgccaactggcc	31.8836	ENST00000434244.1;ENST00000453688.1;ENST00000447959.1;
5pRacePrimer	ENST00000434256.1.5p.137	TGCTGACATGGGGAGATAGAATGCTG	56.8042	ENST00000434256.1;
5pRacePrimer	ENST00000434256.1.5p.205	GATGTTCATCCGCTTTTCATCTGCCC	56.8042	ENST00000434256.1;
5pRacePrimer	ENST00000434264.1.5p.16	gttcaaatcgccccatatttggcc	10.0653	ENST00000434264.1;
5pRacePrimer	ENST00000434264.1.5p.80	tctaggtagcaggtgtgcttgttgctg	10.0653	ENST00000434264.1;
5pRacePrimer	ENST00000434504.1.5p.171	ccaggctagagttcagtggggtgatc	2.8722	ENST00000434504.1;
5pRacePrimer	ENST00000434504.1.5p.420	tttgagagggagtcttgctctgtagcc	2.8722	ENST00000434504.1;
5pRacePrimer	ENST00000434512.1.5p.161	GCTGTGATGTCCAATGTGGtagtcagc	12.6831	ENST00000434512.1;
5pRacePrimer	ENST00000434512.1.5p.41	ttctcatggttctggaagctggaagc	12.6831	ENST00000434512.1;
5pRacePrimer	ENST00000434635.1.5p.1182	actcgggaggctgaggcaggaga	4.33529	ENST00000434635.1;
5pRacePrimer	ENST00000434635.1.5p.970	catggtggcgcatgcctgtagtc	4.33529	ENST00000434635.1;
5pRacePrimer	ENST00000434657.1.5p.2950	TGTGCAGGTCACAGTGCATGCTT	2.94014	ENST00000434657.1;
5pRacePrimer	ENST00000434657.1.5p.556	GGCAGCCTGGTTTCAGAAGCTTCTT	2.94014	ENST00000434657.1;
5pRacePrimer	ENST00000434683.1.5p.136	CCATGAATTCCACCTACTCTGCGTTG	81.5654	ENST00000450998.1;ENST00000434683.1;
5pRacePrimer	ENST00000434683.1.5p.88	TGTGCCAAGGAGATCAGGTATTGGTG	81.5654	ENST00000450998.1;ENST00000434683.1;
5pRacePrimer	ENST00000434689.1.5p.166	TTCCCGTCTTCTGCAGGGACGTG	17.8549	ENST00000434689.1;
5pRacePrimer	ENST00000434689.1.5p.175	GGCTCGGGGCTATGAGAACGTGC	17.8549	ENST00000434689.1;
5pRacePrimer	ENST00000434733.1.5p.168	CCTCATGGGAAGCCTAGTTGGAAACA	67.0074	ENST00000447758.1;ENST00000434733.1;
5pRacePrimer	ENST00000434733.1.5p.169	tgctggaatcctcaaaagctggaagg	67.0074	ENST00000447758.1;ENST00000434733.1;
5pRacePrimer	ENST00000434786.1.5p.190	gcactggaccacctacatgcagatttc	13.168	ENST00000434786.1;
5pRacePrimer	ENST00000434829.1.5p.14	AACACACAAAGCAGACCAGCTTGCAG	80.9104	ENST00000434829.1;
5pRacePrimer	ENST00000435273.1.5p.3	gttcattgcaagagggttggtgtgc	11.6381	ENST00000435273.1;
5pRacePrimer	ENST00000435273.1.5p.98	aggtcgagaatctgagcttggcttagc	11.6381	ENST00000435273.1;
5pRacePrimer	ENST00000435279.1.5p.17	gcccccgtcgctctctttgaattag	10.0883	ENST00000416768.1;ENST00000437238.1;ENST00000452561.1;ENST00000435279.1;
5pRacePrimer	ENST00000435279.1.5p.460	accttagccaataggggaaggacacag	10.0883	ENST00000416768.1;ENST00000437238.1;ENST00000452561.1;ENST00000435279.1;
5pRacePrimer	ENST00000435515.1.5p.177	GAGATTCAGCTGTTGACCCTCTCTCCC	13.0974	ENST00000444629.1;ENST00000435515.1;ENST00000427354.1;ENST00000413479.1;ENST00000417875.1;
5pRacePrimer	ENST00000435515.1.5p.76	ATTAAATGGTGGCCTCCATCAGGCTG	13.0974	ENST00000444629.1;ENST00000435515.1;ENST00000427354.1;ENST00000413479.1;ENST00000417875.1;
5pRacePrimer	ENST00000435524.1.5p.32	TTTTTGGGCTTAGGGTGGGATTGC	8.32562	ENST00000435524.1;
5pRacePrimer	ENST00000435524.1.5p.68	ggtgttggctgcagaattgattgc	8.32562	ENST00000435524.1;
5pRacePrimer	ENST00000435692.1.5p.93	GTAATTCACGCCATCAGGGTCTATCGC	3.28661	ENST00000435692.1;
5pRacePrimer	ENST00000435992.1.5p.308	CCTGGCCGCTGAGTTTCGTCTTA	5.39921	ENST00000435992.1;
5pRacePrimer	ENST00000435992.1.5p.71	CTGGAAACAGTGAAATGGGCGTTCAC	5.39921	ENST00000435992.1;
5pRacePrimer	ENST00000436061.1.5p.6	CCCCTTGTCTTCCCCAACCTTTCTC	10.8145	ENST00000436061.1;
5pRacePrimer	ENST00000436061.1.5p.79	CCTGCGAGGAAACAGATAGCAGCA	10.8145	ENST00000436061.1;
5pRacePrimer	ENST00000436878.1.5p.137	caggattgataaggcctctcctgaagc	60.6587	ENST00000426534.1;ENST00000458316.1;ENST00000423808.1;ENST00000436878.1;
5pRacePrimer	ENST00000436878.1.5p.62	CCCCATTTCTCCTTTGGCTTTTCAGC	60.6587	ENST00000426534.1;ENST00000458316.1;ENST00000423808.1;ENST00000436878.1;
5pRacePrimer	ENST00000437067.1.5p.152	GTTTACATCCTTCACCCACATTGCCC	38.8421	ENST00000437067.1;
5pRacePrimer	ENST00000437067.1.5p.193	CCGTTGGTGGGATCCAGATGGTT	38.8421	ENST00000437067.1;
5pRacePrimer	ENST00000437763.1.5p.1	CTTCTCCAATCCATTGTCCACGCTG	4.343	ENST00000437763.1;
5pRacePrimer	ENST00000437763.1.5p.45	CAAAGTCTCTGACTGAATGTTCGCCC	4.343	ENST00000437763.1;
5pRacePrimer	ENST00000437829.1.5p.449	ccaatcagaaagacttgggcaagacc	3.00753	ENST00000437829.1;ENST00000423473.1;ENST00000433763.1;
5pRacePrimer	ENST00000437829.1.5p.813	ctggaatgggacCTTCTCTCAGTTGTC	3.00753	ENST00000437829.1;ENST00000423473.1;ENST00000433763.1;
5pRacePrimer	ENST00000437899.1.5p.217	GTGTCAGGGGGATCACATGCCGT	3.49906	ENST00000424615.1;ENST00000437899.1;
5pRacePrimer	ENST00000437899.1.5p.68	AACCAGAACTGCTGTCGGTCTGAACG	3.49906	ENST00000424615.1;ENST00000437899.1;
5pRacePrimer	ENST00000437930.1.5p.1744	TGTTCAGGGTCTTAGCCTCAGAGCAC	1980.74	ENST00000437930.1;ENST00000540599.1;
5pRacePrimer	ENST00000437930.1.5p.370	CACCATCCTCAGTTGCTCCCAAGC	1980.74	ENST00000437930.1;ENST00000540599.1;
5pRacePrimer	ENST00000438002.1.5p.1079	GCTCTTCCAGGCTCCTGCTGGTC	8.60112	ENST00000438002.1;
5pRacePrimer	ENST00000438002.1.5p.1969	GTGCCCGGGGAAGAAGAGGGTTT	8.60112	ENST00000438002.1;
5pRacePrimer	ENST00000438010.1.5p.179	AGTTCCAGGAACGCCTGCTTCTTG	3.16627	ENST00000438010.1;
5pRacePrimer	ENST00000438010.1.5p.89	TACCAGAAGCACAGGAAGGGGAAACA	3.16627	ENST00000438010.1;
5pRacePrimer	ENST00000438080.1.5p.1586	cgggcgcctgtagtcccagctac	3.09256	ENST00000438080.1;
5pRacePrimer	ENST00000438080.1.5p.1650	ctggggaggctgaggcaggagaa	3.09256	ENST00000438080.1;
5pRacePrimer	ENST00000438699.1.5p.146	CATATCTTGCGTGGTCCTCTTTGTGC	3.24676	ENST00000438699.1;ENST00000445604.1;ENST00000415872.1;
5pRacePrimer	ENST00000438699.1.5p.62	tggtgactccaattaaaggccccaac	3.24676	ENST00000438699.1;ENST00000445604.1;ENST00000415872.1;
5pRacePrimer	ENST00000438839.1.5p.129	ttctcccagAAAGCCGATCCGCT	3.70232	ENST00000438839.1;
5pRacePrimer	ENST00000438839.1.5p.45	CCCAGTGGACGTATGGACCACTGA	3.70232	ENST00000438839.1;
5pRacePrimer	ENST00000439246.1.5p.2543	ACCCCAAAGGAGTTCGCTCCTGC	15.3233	ENST00000439246.1;
5pRacePrimer	ENST00000439246.1.5p.872	TTCATCGTTGTTAGTGCTGCTGCTGC	15.3233	ENST00000439246.1;
5pRacePrimer	ENST00000439443.1.5p.154	ACGTGCGTAAACTTGCGTTGGATC	3.02486	ENST00000439443.1;
5pRacePrimer	ENST00000439443.1.5p.92	AACCTGGTCTGGTCAAGTCCCAAAGA	3.02486	ENST00000439443.1;
5pRacePrimer	ENST00000439707.1.5p.1157	TGCTTCTCTCTACCCCAGCCACTTATG	3.45814	ENST00000439707.1;ENST00000423211.1;
5pRacePrimer	ENST00000439707.1.5p.842	GCCTCCAGGGAACAGGAGCAAAG	3.45814	ENST00000439707.1;ENST00000423211.1;
5pRacePrimer	ENST00000439904.1.5p.278	GCAAGATGCACTTTGGGCAATCTG	8.41572	ENST00000439904.1;
5pRacePrimer	ENST00000440198.1.5p.125	GCTGGCATGTCCTTCATTGCAGG	2.969	ENST00000440198.1;
5pRacePrimer	ENST00000440198.1.5p.170	CCAATCATCTGTCAAAGAGCCTGGAGG	2.969	ENST00000440198.1;
5pRacePrimer	ENST00000440220.1.5p.182	CATTGTCAGTCGTCTGATCTTGCTGC	6.10844	ENST00000440220.1;
5pRacePrimer	ENST00000440220.1.5p.38	GCCCTGACAAGATGGGGATGTATTCA	6.10844	ENST00000440220.1;
5pRacePrimer	ENST00000440379.1.5p.322	AAACTGAACAGCGGTGGGGAGGG	5.04823	ENST00000380931.2;ENST00000544859.1;ENST00000440379.1;
5pRacePrimer	ENST00000440379.1.5p.67	CAGATCCGCTCCTCTACACGGCAC	5.04823	ENST00000380931.2;ENST00000544859.1;ENST00000440379.1;
5pRacePrimer	ENST00000440763.2.5p.196	CCACAGGCCAATGATCTGATAGCTCA	73.9862	ENST00000440763.2;
5pRacePrimer	ENST00000441253.1.5p.150	GCGCTCTCGGAGGCAGGATGTTAT	4.5633	ENST00000441253.1;
5pRacePrimer	ENST00000441253.1.5p.385	CTGGAAGGGCGCGGTCAGATCTA	4.5633	ENST00000441253.1;
5pRacePrimer	ENST00000441587.1.5p.314	CCAATATGGGTTCCCTAAGGACAAGGC	15.6072	ENST00000441587.1;
5pRacePrimer	ENST00000441700.1.5p.55	tttccacccatatccagtttgacggc	12.9468	ENST00000441700.1;
5pRacePrimer	ENST00000441700.1.5p.76	cacatcccgttggctctaccttca	12.9468	ENST00000441700.1;
5pRacePrimer	ENST00000441830.1.5p.44	CTTTGGAAAAGAGTTGTcccagtgcc	3.88261	ENST00000441830.1;
5pRacePrimer	ENST00000441830.1.5p.46	AAGAGctttgaaagccttccctgtcc	3.88261	ENST00000441830.1;
5pRacePrimer	ENST00000441863.1.5p.172	AAAAATGTGCACTGGCCAGTGGAG	3.09637	ENST00000423086.1;ENST00000441863.1;
5pRacePrimer	ENST00000441863.1.5p.228	TAGAAGTGTTAGGGGGACAGGTGGTGA	3.09637	ENST00000423086.1;ENST00000441863.1;
5pRacePrimer	ENST00000441955.1.5p.344	GCATGGAAATCCAGCTTGACAGACTC	12.993	ENST00000441955.1;
5pRacePrimer	ENST00000441955.1.5p.373	CCCGAGGGGTGGAGGCTGTTAAA	12.993	ENST00000441955.1;
5pRacePrimer	ENST00000442027.1.5p.61	GCAGTTCCTTTTCTTGTCGAAGTGGG	3.33937	ENST00000442027.1;
5pRacePrimer	ENST00000442027.1.5p.72	agtgctgtctgtttcctcaccCTGTTG	3.33937	ENST00000442027.1;
5pRacePrimer	ENST00000442126.1.5p.214	GCTCTGTATCCCCACGTCCTTTCTG	3.65688	ENST00000442126.1;
5pRacePrimer	ENST00000442126.1.5p.71	tattgaaagccaggaactgtgccagg	3.65688	ENST00000442126.1;
5pRacePrimer	ENST00000442150.1.5p.56	CGACACTGATGCGGAAGAAGAGAGG	22.1021	ENST00000442150.1;
5pRacePrimer	ENST00000442150.1.5p.791	CTTCCATGGAGTAGGTACAAGGGGTCC	22.1021	ENST00000442150.1;
5pRacePrimer	ENST00000442500.1.5p.406	CCTCCCTCCTAGCCTGGTAGGAAAGTG	3.05471	ENST00000442500.1;
5pRacePrimer	ENST00000442500.1.5p.531	TAGCAGTCAGGGTGGGGCTCTACTTTC	3.05471	ENST00000442500.1;
5pRacePrimer	ENST00000442534.2.5p.104	gggggtcctgatttctagcatttgc	4.06427	ENST00000442534.2;
5pRacePrimer	ENST00000442534.2.5p.165	ggctCTTTAGGcagtggtctcatgg	4.06427	ENST00000442534.2;
5pRacePrimer	ENST00000442749.1.5p.424	GTCTTCAACAACAAAGGAGAAGGCCC	7.22259	ENST00000442749.1;
5pRacePrimer	ENST00000442749.1.5p.50	TGCACCCCTTCTCTCCCTTTGAGGT	7.22259	ENST00000442749.1;
5pRacePrimer	ENST00000443025.1.5p.11	TTGGTTGTCCCAGGATCTCATCTGC	7.31447	ENST00000443025.1;ENST00000423511.1;
5pRacePrimer	ENST00000443025.1.5p.186	CAGGTTCTGGAACTAGTGGGGTGTCA	7.31447	ENST00000443025.1;ENST00000423511.1;
5pRacePrimer	ENST00000443154.3.5p.477	CAGCCACTCTCCCAATAGCTTCTTTCC	29.1731	ENST00000443154.3;
5pRacePrimer	ENST00000443154.3.5p.85	TGTTTCTCAGAAAACCGTGTGAGCCC	29.1731	ENST00000443154.3;
5pRacePrimer	ENST00000443246.1.5p.1845	CTTTGGCTCCTGGGGATCCACCT	9.06749	ENST00000443246.1;ENST00000446012.1;
5pRacePrimer	ENST00000443246.1.5p.2062	AGTTCCACCCTTTCCTGAGCGGC	9.06749	ENST00000443246.1;ENST00000446012.1;
5pRacePrimer	ENST00000443685.2.5p.312	TACGGTTCCCACCAGAATCCTGCC	10.7965	ENST00000443685.2;
5pRacePrimer	ENST00000443685.2.5p.36	CCCTCCTCAGAGACCTCCATCCTCC	10.7965	ENST00000443685.2;
5pRacePrimer	ENST00000443928.1.5p.136	CATGCTCCTCACCAGGACAGAGACTG	17.5656	ENST00000443928.1;
5pRacePrimer	ENST00000443928.1.5p.175	TAGGCTGACCAGAAGCATGCTGtttg	17.5656	ENST00000443928.1;
5pRacePrimer	ENST00000443966.1.5p.615	CCGAATCGGAATCTGACCACGAGC	7.45586	ENST00000443966.1;
5pRacePrimer	ENST00000443966.1.5p.785	CACGAGGAGGCAGACCTTGAGCT	7.45586	ENST00000443966.1;
5pRacePrimer	ENST00000444238.1.5p.173	ATTAAACTGAGGCGTGGAGAGAGGTGG	4.46939	ENST00000457535.1;ENST00000444238.1;
5pRacePrimer	ENST00000444238.1.5p.229	TCAGAAAGTGCTGCCTTTGCTGC	4.46939	ENST00000457535.1;ENST00000444238.1;
5pRacePrimer	ENST00000444500.1.5p.510	ggaggtgacgtgtgagcagagcc	17.0601	ENST00000455963.1;ENST00000444500.1;
5pRacePrimer	ENST00000444500.1.5p.632	taggtaaggaagtgagccacgtggaca	17.0601	ENST00000455963.1;ENST00000444500.1;
5pRacePrimer	ENST00000444665.1.5p.144	TTGCACCCAGTTCTGTTCTACTCAGCC	15.7356	ENST00000444665.1;
5pRacePrimer	ENST00000444665.1.5p.170	AGTGGCATGAAGTGGTGTGGAACA	15.7356	ENST00000444665.1;
5pRacePrimer	ENST00000444872.1.5p.16	TCAGTGAGCTGGAACGTCTGAGCAA	11.684	ENST00000444872.1;
5pRacePrimer	ENST00000444872.1.5p.232	ATCTGGTAGGCAAGCCATCTGAGAACC	11.684	ENST00000444872.1;
5pRacePrimer	ENST00000445166.1.5p.205	tttatgcatctcaaggggtccagagg	4.31536	ENST00000445166.1;
5pRacePrimer	ENST00000445166.1.5p.407	gccctggattgggaaTGCCATAT	4.31536	ENST00000445166.1;
5pRacePrimer	ENST00000445306.1.5p.584	ggtgacagggagactccatctcaaaca	4.53106	ENST00000445306.1;
5pRacePrimer	ENST00000445646.1.5p.26	TTCACAAACCTATTGCCCCCAACACC	4.06013	ENST00000445646.1;
5pRacePrimer	ENST00000445805.1.5p.23	CTGCCACCAGGAAGGAACAGAACG	6.14341	ENST00000445805.1;
5pRacePrimer	ENST00000445805.1.5p.53	CATGAGAACTAATGAACCAAGGCGGC	6.14341	ENST00000445805.1;
5pRacePrimer	ENST00000446277.1.5p.370	gcctgagcaacatagtgagaccctgtc	3.12256	ENST00000446277.1;
5pRacePrimer	ENST00000446277.1.5p.77	TGGTTTTGAGCCATGCGGAAGATC	3.12256	ENST00000446277.1;
5pRacePrimer	ENST00000446649.1.5p.143	GAGACAAACGGGACAAAGTGCATACCC	12.6692	ENST00000446649.1;
5pRacePrimer	ENST00000446649.1.5p.271	ACCCCTAGGCTGCACCAACCCAG	12.6692	ENST00000446649.1;
5pRacePrimer	ENST00000446691.1.5p.240	tgggcctgtcatctgtcgtgttg	18.3125	ENST00000451336.1;ENST00000446691.1;
5pRacePrimer	ENST00000446691.1.5p.47	ttgctgcagctgctctttgacatcc	18.3125	ENST00000451336.1;ENST00000446691.1;
5pRacePrimer	ENST00000446730.1.5p.153	tctagggagacaggcactcaaacaggc	7.09839	ENST00000446730.1;
5pRacePrimer	ENST00000446730.1.5p.231	tacaggagctcctactgttcctggtgg	7.09839	ENST00000446730.1;
5pRacePrimer	ENST00000446781.1.5p.153	GGGAAAGAACTGCATTCAGCTTTGGC	111.342	ENST00000446781.1;
5pRacePrimer	ENST00000446781.1.5p.504	TCTCTGAGTGGGCCTGGTAAGATAGCA	111.342	ENST00000446781.1;
5pRacePrimer	ENST00000446945.1.5p.110	CACCCCAGAGTACTCAAGAAGTGCTCC	11.0511	ENST00000446945.1;
5pRacePrimer	ENST00000446984.1.5p.31	CTGGTGATCTCGATTCTTACCACGTCC	19.7371	ENST00000446984.1;
5pRacePrimer	ENST00000446984.1.5p.5	CTCAGCTGATCGTTGGAATCCAGACA	19.7371	ENST00000446984.1;
5pRacePrimer	ENST00000447571.1.5p.624	cCTGAAGTGTTTCCACACGCATGTAGG	5.04437	ENST00000447571.1;
5pRacePrimer	ENST00000447571.1.5p.994	cactgcagtctctgaagcttcaagtgg	5.04437	ENST00000447571.1;
5pRacePrimer	ENST00000447586.1.5p.43	CAGGTTTGAGGCCACCTGTGGGAAT	7.62099	ENST00000447586.1;
5pRacePrimer	ENST00000447586.1.5p.78	GACTGTGGAATCTTTATGGTGCGACG	7.62099	ENST00000447586.1;
5pRacePrimer	ENST00000447686.1.5p.400	GTGAGGACAGTGGAGACGGCTGG	7.27347	ENST00000437797.1;ENST00000412239.1;ENST00000447686.1;
5pRacePrimer	ENST00000447686.1.5p.4	CCTCTGCGACAGTTTCCCGAGGTAC	7.27347	ENST00000437797.1;ENST00000412239.1;ENST00000447686.1;
5pRacePrimer	ENST00000447809.2.5p.250	GCAGTCTCCCTGACTTCTTTGTCGC	6.19402	ENST00000447809.2;
5pRacePrimer	ENST00000447809.2.5p.801	TTTCCTGGAAGTGCTTCCTAGAGACCG	6.19402	ENST00000447809.2;
5pRacePrimer	ENST00000448198.1.5p.101	CACACTCCCCTAGTTCAGAGCCCGG	3.88933	ENST00000448198.1;ENST00000455328.1;
5pRacePrimer	ENST00000448214.1.5p.102	cacttgagctcCTTTTCTGATGGGAGG	9.86399	ENST00000448214.1;
5pRacePrimer	ENST00000448214.1.5p.97	CATCTGAGAGAAACCTGACATGTGGGC	9.86399	ENST00000448214.1;
5pRacePrimer	ENST00000448422.1.5p.767	CCAGCTGTGCAGTTGGCTGCAGT	5.06143	ENST00000448422.1;ENST00000432699.1;
5pRacePrimer	ENST00000448422.1.5p.841	GAGGTCCCGAGGGAGGAGCCCTA	5.06143	ENST00000448422.1;ENST00000432699.1;
5pRacePrimer	ENST00000448452.1.5p.436	ttgagacagggtgtcactctgttgctc	3.5749	ENST00000448452.1;
5pRacePrimer	ENST00000448452.1.5p.442	caggccagagtgtagtggtgcca	3.5749	ENST00000448452.1;
5pRacePrimer	ENST00000449063.1.5p.158	actctaggggttgaaaaagctcaggcg	3.86721	ENST00000449063.1;
5pRacePrimer	ENST00000449063.1.5p.373	gcctttctcctaaggcaccagtttctc	3.86721	ENST00000449063.1;
5pRacePrimer	ENST00000449307.1.5p.5059	AGCACAGAGCACCAGCCCAGGAG	27.2411	ENST00000449307.1;
5pRacePrimer	ENST00000449436.1.5p.271	cgttccaagatccccagtggatg	7.20503	ENST00000449436.1;
5pRacePrimer	ENST00000449436.1.5p.272	tagaccccacttatccttggaggatgc	7.20503	ENST00000449436.1;
5pRacePrimer	ENST00000449628.1.5p.474	CAAATCCCACTAGGATTGCAGCAGTG	4.17976	ENST00000449628.1;
5pRacePrimer	ENST00000449741.1.5p.234	AGGCCACGAGACCCGAAGGTTCT	12.1801	ENST00000449741.1;
5pRacePrimer	ENST00000449741.1.5p.348	TCGCTTCAAGTTTGGGGAACCCC	12.1801	ENST00000449741.1;
5pRacePrimer	ENST00000449782.1.5p.15	ACCAGCATGTACCAATGTCCATGGTG	8.62034	ENST00000449782.1;
5pRacePrimer	ENST00000449782.1.5p.26	CTGCTGGCACAGTTCAAGAACATGTG	8.62034	ENST00000449782.1;
5pRacePrimer	ENST00000449923.1.5p.2	agttgtgtattgctggggaggccac	3.18981	ENST00000449923.1;
5pRacePrimer	ENST00000449923.1.5p.34	atcatggcgcaaggtaaaggagaagc	3.18981	ENST00000449923.1;
5pRacePrimer	ENST00000450108.1.5p.108	cagaaaagggtgtttctgaaggcctg	9.74739	ENST00000450108.1;
5pRacePrimer	ENST00000450108.1.5p.171	ggcagagagatggtgagcagaagaaa	9.74739	ENST00000450108.1;
5pRacePrimer	ENST00000450294.1.5p.207	CATGTAGTTTCCATTCAGGGAAGCCC	3.40585	ENST00000450294.1;
5pRacePrimer	ENST00000450294.1.5p.83	CCAGTCAGAGGAGCAGTGTTCCAGTG	3.40585	ENST00000450294.1;
5pRacePrimer	ENST00000450483.1.5p.353	TATGTGTCACTGTCCAATGCCATGCC	8.3957	ENST00000450483.1;
5pRacePrimer	ENST00000450483.1.5p.514	GCAAACACACATGCATCTGGAAAGGG	8.3957	ENST00000450483.1;
5pRacePrimer	ENST00000450623.1.5p.136	tcccaagagcagaagttcagagatggc	3.98036	ENST00000416190.1;ENST00000450623.1;
5pRacePrimer	ENST00000450623.1.5p.92	TGGGTCAAACACCTGCTAAGGTCAGA	3.98036	ENST00000416190.1;ENST00000450623.1;
5pRacePrimer	ENST00000450803.1.5p.462	CCAGCTTTAGGAGCCTCAGACCTTCA	13.678	ENST00000442982.1;ENST00000447891.1;ENST00000432640.1;ENST00000450803.1;
5pRacePrimer	ENST00000450803.1.5p.752	GCCTCTACAGGCCATTTAGCTCCTCTG	13.678	ENST00000442982.1;ENST00000447891.1;ENST00000432640.1;ENST00000450803.1;
5pRacePrimer	ENST00000450920.1.5p.1072	TGGTGTGGATGACGGCAGCTGAC	8.52537	ENST00000436032.1;ENST00000450920.1;
5pRacePrimer	ENST00000450920.1.5p.923	tccattcccctctgcagtcggaa	8.52537	ENST00000436032.1;ENST00000450920.1;
5pRacePrimer	ENST00000451216.1.5p.238	GGGCTTGGTGGGTTCTCCATCCT	5.64973	ENST00000431767.1;ENST00000420851.1;ENST00000451228.1;ENST00000438608.1;ENST00000445707.1;ENST00000432194.2;ENST00000451216.1;ENST00000420459.1;ENST00000424730.1;ENST00000417704.1;ENST00000432601.1;ENST00000455807.1;
5pRacePrimer	ENST00000451216.1.5p.258	TAGCTCAGAGAGGAGTAGCAGGTGGCA	5.64973	ENST00000431767.1;ENST00000420851.1;ENST00000451228.1;ENST00000438608.1;ENST00000445707.1;ENST00000432194.2;ENST00000451216.1;ENST00000420459.1;ENST00000424730.1;ENST00000417704.1;ENST00000432601.1;ENST00000455807.1;
5pRacePrimer	ENST00000451451.1.5p.145	TGCTCTTTGCTGTCCTCAGAGGCC	7.96806	ENST00000416037.1;ENST00000417327.1;ENST00000434834.1;ENST00000451451.1;
5pRacePrimer	ENST00000451451.1.5p.24	GCTCAGAACCAGTCCAGCCAGAGCT	7.96806	ENST00000416037.1;ENST00000417327.1;ENST00000434834.1;ENST00000451451.1;
5pRacePrimer	ENST00000451478.1.5p.237	GGGAAAGCACTTCCTACCTACATTGGG	5.14392	ENST00000423031.1;ENST00000451478.1;ENST00000420472.1;ENST00000414195.1;
5pRacePrimer	ENST00000451478.1.5p.2	cagCCTTGAGAAACCCCAAGTGAGG	5.14392	ENST00000423031.1;ENST00000451478.1;ENST00000420472.1;ENST00000414195.1;
5pRacePrimer	ENST00000451595.1.5p.1	gagagccccacatctttctcatggc	5.4641	ENST00000451595.1;
5pRacePrimer	ENST00000451595.1.5p.507	gatttatgctgggtctacagtcaccgg	5.4641	ENST00000451595.1;
5pRacePrimer	ENST00000451610.1.5p.30	GCTCAGCCATTTTTCAGGGTCAGTG	5.33541	ENST00000451610.1;ENST00000417968.1;
5pRacePrimer	ENST00000451610.1.5p.318	GTGCCTTGATGGGAGTCTATACATGCC	5.33541	ENST00000451610.1;ENST00000417968.1;
5pRacePrimer	ENST00000452320.1.5p.484	tttccactctgctggttatggcca	197.369	ENST00000429408.1;ENST00000422093.1;ENST00000451809.1;ENST00000448636.1;ENST00000452320.1;
5pRacePrimer	ENST00000452320.1.5p.642	ctgcagctcaaactctccagaacttgg	197.369	ENST00000429408.1;ENST00000422093.1;ENST00000451809.1;ENST00000448636.1;ENST00000452320.1;
5pRacePrimer	ENST00000452397.1.5p.35	CAGTATGCAAGCCCTATGCCAACTCA	31.9438	ENST00000452397.1;
5pRacePrimer	ENST00000452466.1.5p.258	TCGGAAATCCAGGCACATCTGAAG	9.18307	ENST00000452466.1;
5pRacePrimer	ENST00000452466.1.5p.52	GTACATTCTCTCAGACAGCAGCCCCG	9.18307	ENST00000452466.1;
5pRacePrimer	ENST00000452511.1.5p.121	ggaattggctctcatatgtgggacacc	3.80485	ENST00000452511.1;
5pRacePrimer	ENST00000452511.1.5p.220	TTATCGCTCCTGTGAAAGCGGCT	3.80485	ENST00000452511.1;
5pRacePrimer	ENST00000452617.1.5p.312	AAAGGTCCACAGGTGAGCTTCAAAGG	6.16625	ENST00000452617.1;
5pRacePrimer	ENST00000452617.1.5p.503	GCTCATCTTCGAAGAGTAAAGGTCCCC	6.16625	ENST00000452617.1;
5pRacePrimer	ENST00000452639.1.5p.137	CCTTGAGCGTAAGCGGATTGGGA	18.7295	ENST00000452639.1;
5pRacePrimer	ENST00000452639.1.5p.200	ACTTCTGGGGGTACATACTCATCGGC	18.7295	ENST00000452639.1;
5pRacePrimer	ENST00000452836.1.5p.50	CAAGGCATGGCTAGTAAGTTTGGGAGC	72.5993	ENST00000452836.1;
5pRacePrimer	ENST00000452836.1.5p.6	ggccggcTTGGATAATCTTAAGAGGC	72.5993	ENST00000452836.1;
5pRacePrimer	ENST00000453010.1.5p.5840	ATCAACACCTCCATCGGCACGGA	68.7036	ENST00000453010.1;ENST00000434051.1;
5pRacePrimer	ENST00000453111.1.5p.275	CCCTTCTCCACGTTCTCACTGTGC	8.37595	ENST00000453111.1;
5pRacePrimer	ENST00000453111.1.5p.341	ggggcactaacgcctccctcagag	8.37595	ENST00000453111.1;
5pRacePrimer	ENST00000453199.1.5p.146	TCTGGACCGGATTAGCAGTGGTTTC	9.48004	ENST00000453199.1;
5pRacePrimer	ENST00000453199.1.5p.34	CACACATGTGGCAGTGTGTCCTGAG	9.48004	ENST00000453199.1;
5pRacePrimer	ENST00000453309.1.5p.144	ggtggttcatgcctggaatcgttt	3.16609	ENST00000453309.1;
5pRacePrimer	ENST00000453309.1.5p.289	attGAATAAGGAGGAGCAGCGAGGACG	3.16609	ENST00000453309.1;
5pRacePrimer	ENST00000453451.1.5p.10	TTTCTGGATCCACGTGGCTATCCATC	3.99515	ENST00000453451.1;
5pRacePrimer	ENST00000453451.1.5p.55	ccccatagcagctgcatgacaca	3.99515	ENST00000453451.1;
5pRacePrimer	ENST00000453457.1.5p.189	ACAGTTTCCTGGAGACCTCGTGATTGG	20.9691	ENST00000453457.1;
5pRacePrimer	ENST00000453457.1.5p.341	TTCAGTAGTGCCAGGAGTTTCTGGAGG	20.9691	ENST00000453457.1;
5pRacePrimer	ENST00000453714.2.5p.21	gcagaccagcgcctgtcctcactac	6.02258	ENST00000453714.2;
5pRacePrimer	ENST00000453714.2.5p.75	tctgccagtctttcttcagtccttggc	6.02258	ENST00000453714.2;
5pRacePrimer	ENST00000453774.1.5p.335	ggagtctagttgaagccatggccatt	54.3189	ENST00000453774.1;
5pRacePrimer	ENST00000453774.1.5p.467	taactttaagctctgctggagggggtc	54.3189	ENST00000453774.1;
5pRacePrimer	ENST00000453804.1.5p.497	CACTTGACAAGCAGGGCCTGACC	38.5117	ENST00000453804.1;
5pRacePrimer	ENST00000453804.1.5p.591	CTCCTGACACGCCTGCTGCAGTC	38.5117	ENST00000453804.1;
5pRacePrimer	ENST00000453946.1.5p.157	AGGGGCATGATTGGCTGGCAAAT	3.72301	ENST00000439245.1;ENST00000453946.1;
5pRacePrimer	ENST00000453946.1.5p.167	TAGTTGGTAGTGTGTCTAGCTGGGGGC	3.72301	ENST00000439245.1;ENST00000453946.1;
5pRacePrimer	ENST00000454058.1.5p.121	ttgctgaaagaagggtgtcttcaggg	4.16854	ENST00000454058.1;
5pRacePrimer	ENST00000454058.1.5p.160	gtcagatgcagttcaaatcctgcctg	4.16854	ENST00000454058.1;
5pRacePrimer	ENST00000454153.1.5p.20	TTCATCCACAGGATCACCACCTTGAC	6.77831	ENST00000457577.3;ENST00000417006.1;ENST00000413557.1;ENST00000454153.1;
5pRacePrimer	ENST00000454153.1.5p.26	ACTTCATTTGTGCCAGATCTTCCCGC	6.77831	ENST00000457577.3;ENST00000417006.1;ENST00000413557.1;ENST00000454153.1;
5pRacePrimer	ENST00000454361.1.5p.30	ACATTCCCTGATATGTGGGCAGGAC	3.49483	ENST00000454361.1;
5pRacePrimer	ENST00000454361.1.5p.57	TCCTGTTTAGGCTCAAAAGTCCAGGC	3.49483	ENST00000454361.1;
5pRacePrimer	ENST00000454503.2.5p.209	CAGGGCCTGTTTCAGGATACTGATTGC	3.18905	ENST00000454503.2;
5pRacePrimer	ENST00000454503.2.5p.222	CCAGACCTTTCTGGGTCAGTTTGTTGG	3.18905	ENST00000454503.2;
5pRacePrimer	ENST00000454555.1.5p.190	TCTCCCTTGCGTAGTTGAATGGTGTG	5.27742	ENST00000454555.1;ENST00000415294.1;
5pRacePrimer	ENST00000454555.1.5p.394	TGCTTGCACCTTGTGGCAGTTCTA	5.27742	ENST00000454555.1;ENST00000415294.1;
5pRacePrimer	ENST00000454605.1.5p.182	CTGCTTCTGTGATCCTACTGGGTTGGA	7.30452	ENST00000454605.1;
5pRacePrimer	ENST00000454605.1.5p.204	AACCAGGGATCCAGTAGGCTCGAA	7.30452	ENST00000454605.1;
5pRacePrimer	ENST00000454723.2.5p.25	TACTTTTGGCATGCATGAGGTGGG	7.02958	ENST00000454723.2;
5pRacePrimer	ENST00000454723.2.5p.41	TTGATGTTCTTCCCAGTCCACCACTC	7.02958	ENST00000454723.2;
5pRacePrimer	ENST00000454752.1.5p.707	CGGGAGACAGCTGCACAGCACAG	8.4916	ENST00000454752.1;
5pRacePrimer	ENST00000454752.1.5p.723	GAGGGGAGACAGAAGACACACTTGTCA	8.4916	ENST00000454752.1;
5pRacePrimer	ENST00000455257.1.5p.159	GAAGTGGTCAAAGGAGACCTTTGTCCC	3.76776	ENST00000455257.1;
5pRacePrimer	ENST00000455257.1.5p.19	AATTCCAAGGAGAAGGATGTCTGCCG	3.76776	ENST00000455257.1;
5pRacePrimer	ENST00000455309.1.5p.424	TGAAGCATGTCGAATGTTCTGAGGCC	27.2718	ENST00000455309.1;
5pRacePrimer	ENST00000455309.1.5p.633	cagtcactgccGTGGCCATGACT	27.2718	ENST00000455309.1;
5pRacePrimer	ENST00000455607.1.5p.308	TGAGGGAGAGAATTGTGCAGTGAGTGG	30.8311	ENST00000455607.1;
5pRacePrimer	ENST00000455607.1.5p.69	GTCAAGGAGACATCACACACGGATGG	30.8311	ENST00000455607.1;
5pRacePrimer	ENST00000455995.1.5p.3598	GCTACCACTAAGCCACAGCTGACCAG	44.7998	ENST00000455995.1;
5pRacePrimer	ENST00000455995.1.5p.520	GTGACCCAGCCCATTCTGACAAGG	44.7998	ENST00000455995.1;
5pRacePrimer	ENST00000456114.1.5p.56	ttcatttccagccatgcagagtgagg	12.6279	ENST00000456114.1;
5pRacePrimer	ENST00000456114.1.5p.82	aagtggtgaacttaggcatcctggctc	12.6279	ENST00000456114.1;
5pRacePrimer	ENST00000456120.1.5p.896	ATTGACTGCTCCTCTGTCAGTGGTCC	7.38913	ENST00000456120.1;
5pRacePrimer	ENST00000456120.1.5p.906	tcctgacccaggagtcttgtgtcttc	7.38913	ENST00000456120.1;
5pRacePrimer	ENST00000456253.1.5p.2	TAATCAGCATCCTCCGACTTGAACGG	3.59474	ENST00000414198.1;ENST00000456253.1;
5pRacePrimer	ENST00000456253.1.5p.36	ccaaagagcttccacatctaagctccc	3.59474	ENST00000414198.1;ENST00000456253.1;
5pRacePrimer	ENST00000456363.1.5p.103	CCTGGCTTCAGAAGTCATGTCAGTGTC	75.6267	ENST00000456363.1;
5pRacePrimer	ENST00000456363.1.5p.111	TAGGATGGTATCTATCAGGCCACCAGC	75.6267	ENST00000456363.1;
5pRacePrimer	ENST00000456904.1.5p.145	GTTAGTAAAACCTGAAACCCGCCAGGC	64.396	ENST00000456904.1;
5pRacePrimer	ENST00000456904.1.5p.174	CTGGCATTAGAGGTGGTGATGTTTCG	64.396	ENST00000456904.1;
5pRacePrimer	ENST00000456938.1.5p.505	TTCCAAAAGGCTGAGCTGTACCACAG	146.057	ENST00000456938.1;
5pRacePrimer	ENST00000456938.1.5p.792	GAGCCTACACATGTGAACCTCTTCGTG	146.057	ENST00000456938.1;
5pRacePrimer	ENST00000457058.1.5p.84	CCAATGTGAACCTGGGAGTAGAAGGTG	5.78975	ENST00000457058.1;
5pRacePrimer	ENST00000457162.1.5p.32	GCTTCTTCCGTCCCTGCTATTTTTGG	11.6233	ENST00000457162.1;
5pRacePrimer	ENST00000457536.1.5p.145	GCTACGGTTGTTCAAATCTGAGGGTGG	2.98325	ENST00000457536.1;
5pRacePrimer	ENST00000457536.1.5p.223	GTGGAGCTGGAGCCTTGGGGAGT	2.98325	ENST00000457536.1;
5pRacePrimer	ENST00000457558.1.5p.125	cgcCTTCAGTCATGTTGTTCTGCC	7.25666	ENST00000457558.1;
5pRacePrimer	ENST00000457558.1.5p.173	TCTTGCTGTAAGGCACATGGTCTGTCC	7.25666	ENST00000457558.1;
5pRacePrimer	ENST00000457647.1.5p.220	CATCACTGTCATGACATTCAGGACGC	11.9655	ENST00000457647.1;ENST00000417284.1;
5pRacePrimer	ENST00000457647.1.5p.456	GGAGTGACTTGGGATGTGATGAGTGAC	11.9655	ENST00000457647.1;ENST00000417284.1;
5pRacePrimer	ENST00000457672.1.5p.10	cagtttgctttggtcaatgaggagcc	6.71077	ENST00000457672.1;
5pRacePrimer	ENST00000457672.1.5p.31	tccctgtgttttgagcggctgac	6.71077	ENST00000457672.1;
5pRacePrimer	ENST00000457938.1.5p.118	TCAGGCCATAGTTGATAGGTAGCGAGG	3.03242	ENST00000457938.1;
5pRacePrimer	ENST00000457938.1.5p.49	GAGGCCGGCGTGTTAATACACACA	3.03242	ENST00000457938.1;
5pRacePrimer	ENST00000457948.1.5p.289	GTCTGAGGGGGCTTGAGTGAAAGAGT	9.20591	ENST00000457948.1;
5pRacePrimer	ENST00000457948.1.5p.368	AGGAGGCTGTTCACAGAAAGTAGCTGC	9.20591	ENST00000457948.1;
5pRacePrimer	ENST00000457957.1.5p.343	gtttcctcactttcctttaggcctccc	41.3868	ENST00000457957.1;
5pRacePrimer	ENST00000457957.1.5p.353	ccagcagcttccctaaaggccat	41.3868	ENST00000457957.1;
5pRacePrimer	ENST00000458147.1.5p.213	GCTTCCACCTCTCACCCAGTATTGC	5.10873	ENST00000458147.1;
5pRacePrimer	ENST00000458147.1.5p.320	TTTGACTGCCTTCTCTGCCTACGTCTG	5.10873	ENST00000458147.1;
5pRacePrimer	ENST00000458346.1.5p.286	GCCGAGAGGAAGCCAGTTACAGAATCA	6.83029	ENST00000454968.1;ENST00000444184.1;ENST00000419300.1;ENST00000423918.1;ENST00000542697.1;ENST00000454635.1;ENST00000458346.1;ENST00000453213.1;ENST00000412141.1;
5pRacePrimer	ENST00000458346.1.5p.84	gggtcagtgctgttcactgctcca	6.83029	ENST00000454968.1;ENST00000444184.1;ENST00000419300.1;ENST00000423918.1;ENST00000542697.1;ENST00000454635.1;ENST00000458346.1;ENST00000453213.1;ENST00000412141.1;
5pRacePrimer	ENST00000458392.1.5p.1851	TAGTCAGGGGTCCACATGGACTTAAGG	23.2115	ENST00000458392.1;
5pRacePrimer	ENST00000458392.1.5p.299	GAGGAAGGCTGTCTAGGGCACAAACC	23.2115	ENST00000458392.1;
5pRacePrimer	ENST00000458560.1.5p.116	CTAGATGGGGTGAAGCAGGCAACC	10.13	ENST00000458560.1;ENST00000415154.1;
5pRacePrimer	ENST00000458560.1.5p.177	TGTTTTTCTCCCTGTCCGGATGTG	10.13	ENST00000458560.1;ENST00000415154.1;
5pRacePrimer	ENST00000458661.1.5p.88	GACTGACTCATGACCTCAAACACGAGC	3.25664	ENST00000458661.1;
5pRacePrimer	ENST00000458661.1.5p.98	CGGACCAGCAGGGCTAATAGCAG	3.25664	ENST00000458661.1;
5pRacePrimer	ENST00000458677.1.5p.156	AACACCTTCTTCTGGATACCGATGGC	7.94433	ENST00000458677.1;
5pRacePrimer	ENST00000458677.1.5p.86	AATCTGTGCTGTGCTGGGCTcttaca	7.94433	ENST00000458677.1;
5pRacePrimer	ENST00000460164.1.5p.327	AGGTGGGGGTCTCAGCCCTTCCT	296.845	ENST00000460164.1;ENST00000497397.1;
5pRacePrimer	ENST00000460164.1.5p.332	GCGCGGTACATGTGGGCAGACTT	296.845	ENST00000460164.1;ENST00000497397.1;
5pRacePrimer	ENST00000461286.1.5p.2931	ACCTGCTGTCAGAACCATGCACAA	20.7001	ENST00000461286.1;
5pRacePrimer	ENST00000462083.1.5p.1803	CTACGCTGGGTTCTGGAAGGCGC	9.64825	ENST00000481153.1;ENST00000462083.1;
5pRacePrimer	ENST00000462083.1.5p.903	CAGTGCTGGCCATTTCAGCTCGT	9.64825	ENST00000481153.1;ENST00000462083.1;
5pRacePrimer	ENST00000464343.1.5p.218	cagccaggaatctcaacaaggcttc	5.14512	ENST00000438173.2;ENST00000496508.1;ENST00000464343.1;
5pRacePrimer	ENST00000464343.1.5p.361	AACCAAGCTCATTTGTGCCTGCAG	5.14512	ENST00000438173.2;ENST00000496508.1;ENST00000464343.1;
5pRacePrimer	ENST00000464359.1.5p.558	TCCCAGTCTTGAATCCAAAGCACG	10.6169	ENST00000464359.1;ENST00000488852.1;ENST00000497811.1;ENST00000461121.1;ENST00000464823.1;ENST00000466155.1;
5pRacePrimer	ENST00000464359.1.5p.687	ACAGCCACAGAATAGGTTTCTGGTCCC	10.6169	ENST00000464359.1;ENST00000488852.1;ENST00000497811.1;ENST00000461121.1;ENST00000464823.1;ENST00000466155.1;
5pRacePrimer	ENST00000464464.1.5p.207	TCAGTGGGACAATACAGTCTTGCTGGG	11.6749	ENST00000464464.1;ENST00000467458.1;
5pRacePrimer	ENST00000464464.1.5p.428	CAGAGGCTAAATACTACCCCCTCCCCT	11.6749	ENST00000464464.1;ENST00000467458.1;
5pRacePrimer	ENST00000465249.1.5p.54	TTGCCATTTCCCTTTTGTCACCCC	4.45161	ENST00000465249.1;
5pRacePrimer	ENST00000465249.1.5p.97	TTTTCCTGACAGGCAGCCATTGAG	4.45161	ENST00000465249.1;
5pRacePrimer	ENST00000466343.2.5p.254	CGGATGACACAATTGAGCAACAGC	10.4522	ENST00000466343.2;
5pRacePrimer	ENST00000466740.1.5p.127	TTGTAAAGCGGCTTTGATGGCACG	5.94979	ENST00000466740.1;
5pRacePrimer	ENST00000466740.1.5p.335	AACATCAGAGTCAGAGCCTGAAGAGCC	5.94979	ENST00000466740.1;
5pRacePrimer	ENST00000468356.1.5p.46	AGTGGACATACAGGGGACCAGGCAA	3.5138	ENST00000468356.1;ENST00000489312.1;
5pRacePrimer	ENST00000468356.1.5p.503	AATTGAGCATGAAGGCCCCAGGA	3.5138	ENST00000468356.1;ENST00000489312.1;
5pRacePrimer	ENST00000468646.1.5p.195	tgggattgcaagctagcttcaaccag	7.57392	ENST00000468646.1;ENST00000470712.1;ENST00000498432.1;ENST00000469218.1;ENST00000481148.1;ENST00000464271.1;
5pRacePrimer	ENST00000468646.1.5p.223	CTTTGtttcatggcttcccaggca	7.57392	ENST00000468646.1;ENST00000470712.1;ENST00000498432.1;ENST00000469218.1;ENST00000481148.1;ENST00000464271.1;
5pRacePrimer	ENST00000468859.1.5p.1085	CAAAGAGTGAAACAGCAGAGGGATGG	2.9623	ENST00000468859.1;
5pRacePrimer	ENST00000468859.1.5p.654	ACCCCTCCCCAGAGAGCTCCAGAG	2.9623	ENST00000468859.1;
5pRacePrimer	ENST00000468960.2.5p.115	GCCATCAGCAAGTTTGACACAGCTAGC	6.60259	ENST00000360902.1;ENST00000468960.2;ENST00000482799.2;
5pRacePrimer	ENST00000468960.2.5p.149	TTCTCCCTGAAGTTGTGTGCAGCTAGC	6.60259	ENST00000360902.1;ENST00000468960.2;ENST00000482799.2;
5pRacePrimer	ENST00000469031.2.5p.1844	AATTTCCCAGTTACCCTCCTCCAAGG	6.07	ENST00000469031.2;
5pRacePrimer	ENST00000469031.2.5p.856	CTCCCTTGCATAGGGAGAGTTTTGCA	6.07	ENST00000469031.2;
5pRacePrimer	ENST00000471265.1.5p.1188	GGCTGCACCTGTGACCCAGGGTAG	4.25633	ENST00000471265.1;
5pRacePrimer	ENST00000471265.1.5p.585	GAGAGTAGCAATGCATCCTGCCATG	4.25633	ENST00000471265.1;
5pRacePrimer	ENST00000471731.1.5p.26	CAAAGCTGGAGACAAAGTGAAAGCGG	8.2788	ENST00000471731.1;
5pRacePrimer	ENST00000471731.1.5p.78	ACCAAATCTGTGGACCACAAAGGACC	8.2788	ENST00000471731.1;
5pRacePrimer	ENST00000471990.1.5p.139	CAAGCACCATCACTCATTTTGTGGGG	9.8273	ENST00000471990.1;
5pRacePrimer	ENST00000471990.1.5p.203	GCGGGGTTGAGGGTTAAAAGAGGT	9.8273	ENST00000471990.1;
5pRacePrimer	ENST00000477539.1.5p.159	CTTCAAAATGGCCTTTGCAGAGAGGG	7.44905	ENST00000477539.1;ENST00000496154.1;ENST00000496242.1;ENST00000466156.1;
5pRacePrimer	ENST00000477539.1.5p.760	GATAGAATGGAGGGCAGGTCCTCTTTC	7.44905	ENST00000477539.1;ENST00000496154.1;ENST00000496242.1;ENST00000466156.1;
5pRacePrimer	ENST00000477643.1.5p.37	TTGGCACAATGCCATTCCAACCTC	26.5313	ENST00000467240.1;ENST00000477643.1;ENST00000479039.1;
5pRacePrimer	ENST00000477643.1.5p.47	CCGATAAGCAATGTTGAGCACAGGAC	26.5313	ENST00000467240.1;ENST00000477643.1;ENST00000479039.1;
5pRacePrimer	ENST00000478824.1.5p.563	GCAGCCTGAATCATGTGACCTCCG	10.954	ENST00000478824.1;
5pRacePrimer	ENST00000478824.1.5p.737	TTTCCCAAGGGCAGGTACCCTTGG	10.954	ENST00000478824.1;
5pRacePrimer	ENST00000478988.1.5p.252	ACCTCTGGTCAGAACTGAAGTTGCAGC	3.02461	ENST00000478988.1;
5pRacePrimer	ENST00000478988.1.5p.7	CCGGTCCTGGAAACCTGCTAAATCC	3.02461	ENST00000478988.1;
5pRacePrimer	ENST00000480018.1.5p.338	ACTTGGCTCCCTTGTAGTGCTTGACA	13.4811	ENST00000480018.1;
5pRacePrimer	ENST00000480018.1.5p.363	GAACTTGATCACCGAACTGAGTCACCC	13.4811	ENST00000480018.1;
5pRacePrimer	ENST00000480208.1.5p.223	aacagttgctgtattctccaggggtgg	28.2364	ENST00000480208.1;
5pRacePrimer	ENST00000480208.1.5p.346	atgacagggaacccctggattgg	28.2364	ENST00000480208.1;
5pRacePrimer	ENST00000482368.1.5p.286	AGGAATAAGTTCCCCTGTCAGTGGAGG	104.635	ENST00000482368.1;
5pRacePrimer	ENST00000482368.1.5p.44	GATGGGATACTTCAACCTGGGGGTTG	104.635	ENST00000482368.1;
5pRacePrimer	ENST00000482375.1.5p.166	CACGCCCAGGAGTTTCCCAGGATT	9.18653	ENST00000482375.1;
5pRacePrimer	ENST00000482375.1.5p.82	TAAGTAGAGATGAAGCAGTGGGCGCA	9.18653	ENST00000482375.1;
5pRacePrimer	ENST00000482787.1.5p.913	CAGGGTCAGTTGTGGAACTGATTTGG	8.08282	ENST00000490001.1;ENST00000467313.1;ENST00000482787.1;
5pRacePrimer	ENST00000482787.1.5p.926	TCAAAGGAGCATCCACACAGAACTCC	8.08282	ENST00000490001.1;ENST00000467313.1;ENST00000482787.1;
5pRacePrimer	ENST00000483289.1.5p.647	CATTCAACTGCTCTCTGAACCCTGCA	147.965	ENST00000483289.1;
5pRacePrimer	ENST00000483289.1.5p.923	AATCCAACAGGTTCTGTGCAGGAAGC	147.965	ENST00000483289.1;
5pRacePrimer	ENST00000483759.2.5p.342	GACCTTCACGCAGGAAGGTGGAG	17.9187	ENST00000483759.2;
5pRacePrimer	ENST00000483759.2.5p.69	GTGCCAAGGACAGGTTTTTCTTTGGG	17.9187	ENST00000483759.2;
5pRacePrimer	ENST00000484721.1.5p.107	GGCAAGGAGTCTGCCTCCATGCT	73.8247	ENST00000484721.1;
5pRacePrimer	ENST00000484721.1.5p.132	GGAAGAAGCTCTCGACAATACCCGTTG	73.8247	ENST00000484721.1;
5pRacePrimer	ENST00000487421.1.5p.302	AGCCGCGACCAGGTCAGAGACAG	3.6829	ENST00000477848.1;ENST00000478167.1;ENST00000487421.1;ENST00000456721.1;
5pRacePrimer	ENST00000487421.1.5p.307	CGGGCTTCCCTTCCTGTGACCAT	3.6829	ENST00000477848.1;ENST00000478167.1;ENST00000487421.1;ENST00000456721.1;
5pRacePrimer	ENST00000488190.1.5p.538	GAATGCCAGGATGAATCCTGTGTCAC	9.76496	ENST00000488190.1;
5pRacePrimer	ENST00000488190.1.5p.923	CCTGGAGCCAGGGACCTGGAAAA	9.76496	ENST00000488190.1;
5pRacePrimer	ENST00000490005.1.5p.207	CCAGTGTTAAATGACTGCCACACAGGG	53.6327	ENST00000477928.1;ENST00000466034.1;ENST00000490005.1;
5pRacePrimer	ENST00000490005.1.5p.251	CCAGATCTATGTCCATGCCAGATCAGG	53.6327	ENST00000477928.1;ENST00000466034.1;ENST00000490005.1;
5pRacePrimer	ENST00000491463.3.5p.190	TTTCATTTCCTCCACACATGGGCG	5.9016	ENST00000491463.3;ENST00000485422.3;
5pRacePrimer	ENST00000491463.3.5p.453	TCTGCCCTGAGCTCTCACCAGGT	5.9016	ENST00000491463.3;ENST00000485422.3;
5pRacePrimer	ENST00000491862.1.5p.242	GACGCTATTTGAAATGTCGGTGGAGG	36.6628	ENST00000491862.1;ENST00000467912.1;ENST00000480639.1;ENST00000479270.1;
5pRacePrimer	ENST00000491862.1.5p.604	ACCTTAGGGGCATAAAAGTCTCTGGGG	36.6628	ENST00000491862.1;ENST00000467912.1;ENST00000480639.1;ENST00000479270.1;
5pRacePrimer	ENST00000492960.1.5p.74	CCACCAACAACAACATCAGCCCAAC	20.1476	ENST00000492960.1;
5pRacePrimer	ENST00000493038.2.5p.1036	agggggactttgccaccctgaag	4.6018	ENST00000493038.2;
5pRacePrimer	ENST00000493038.2.5p.553	ggtggctacggggtaaggctcctc	4.6018	ENST00000493038.2;
5pRacePrimer	ENST00000493825.1.5p.126	TTCACACTGCAGTGCATCACAACCG	7.1808	ENST00000497652.1;ENST00000478823.1;ENST00000493825.1;
5pRacePrimer	ENST00000493825.1.5p.235	AAGCCCCTTTCTTTAAGGCTCAAGGG	7.1808	ENST00000497652.1;ENST00000478823.1;ENST00000493825.1;
5pRacePrimer	ENST00000494849.1.5p.125	CCACAAAAAGATGCCAGAGCTCACAC	26.8688	ENST00000494849.1;
5pRacePrimer	ENST00000494849.1.5p.176	ttcttacgaagtgcgcagtctagcagg	26.8688	ENST00000494849.1;
5pRacePrimer	ENST00000494875.2.5p.20	GCAAGACTGAGCTACTTTGGCGTGG	5.63187	ENST00000494875.2;
5pRacePrimer	ENST00000494875.2.5p.222	GGAGTTTGAGGCTCTGGAACTCTCACA	5.63187	ENST00000494875.2;
5pRacePrimer	ENST00000495081.1.5p.92	TTGCCATCAGCAAGGATATCTCCTCC	9.62095	ENST00000495081.1;
5pRacePrimer	ENST00000495917.1.5p.10	TGCAGCTTGTGGTTGGAGAAACCAG	27.3129	ENST00000495917.1;
5pRacePrimer	ENST00000495917.1.5p.138	GTGTTAGGCAGGTTGCTGCattcatc	27.3129	ENST00000495917.1;
5pRacePrimer	ENST00000496943.1.5p.39	ttctcactctggtcactgtctgatggg	4.23255	ENST00000496943.1;
5pRacePrimer	ENST00000496943.1.5p.47	ctagtctgggctgctttcttccaagtg	4.23255	ENST00000496943.1;
